# Supplementary material for: The impact of civil commitment laws for substance use disorder on opioid overdose deaths
Source: Front Psychiatry. 2024 Feb 2;15:1283169. doi: 10.3389/fpsyt.2024.1283169 (PMC10869443; doi:10.3389/fpsyt.2024.1283169)
Supplement: Supplementary file 2 [file Data_Sheet_1.xlsx]

## Sheet: Raw Data 
								y-axis					x-axis	y-axis	y-axis duplicate																																y-axis	x-axis	y-axis
State	State Code	Deaths	Population	Crude Rate	Crude Rate Lower 95% Confidence Interval	Crude Rate Upper 95% Confidence Interval	Crude Rate Standard Error	Age Adjusted Rate	Age Adjusted Rate Lower 95% Confidence Interval	Age Adjusted Rate Upper 95% Confidence Interval	Age Adjusted Rate Standard Error	% of Total Deaths	Year	Age Adjusted Rate	Age Adjusted Rate																											Slope Pre-COVID (2010-2019)	Slope Post-COVID (2020-2021)	Slope Ten Years (2012-2021)	State		Age Adjusted Rate	Year	Age Adjusted Rate
Alabama	1	547	4779736	11.44	10.49	12.4	0.49	11.77	10.77	12.77	0.51	0.0143	2010	11.77	11.44																														Alabama	0	11.77	2010	11.77
Alabama	1	552	4802740	11.49	10.53	12.45	0.49	11.76	10.77	12.76	0.51	0.0134	2011	11.76	11.76																											0.700121	7.71	1.45261	Alabama	0	11.76	2011	11.76
Alabama	1	562	4822023	11.65	10.69	12.62	0.49	12.07	11.06	13.08	0.52	0.0135	2012	12.07	12.07																														Alabama	0	12.07	2012	12.07
Alabama	1	598	4833722	12.37	11.38	13.36	0.51	12.72	11.68	13.76	0.53	0.0136	2013	12.72	12.72																														Alabama	0	12.72	2013	12.72
Alabama	1	723	4849377	14.91	13.82	16	0.55	15.15	14.03	16.28	0.57	0.0154	2014	15.15	15.15																														Alabama	0	15.15	2014	15.15
Alabama	1	736	4858979	15.15	14.05	16.24	0.56	15.66	14.51	16.82	0.59	0.014	2015	15.66	15.66																														Alabama	0	15.66	2015	15.66
Alabama	1	756	4863300	15.55	14.44	16.65	0.57	16.21	15.03	17.39	0.6	0.0119	2016	16.21	16.21																														Alabama	0	16.21	2016	16.21
Alabama	1	835	4874747	17.13	15.97	18.29	0.59	17.98	16.73	19.23	0.64	0.0119	2017	17.98	17.98																														Alabama	0	17.98	2017	17.98
Alabama	1	775	4887871	15.86	14.74	16.97	0.57	16.61	15.41	17.81	0.61	0.0115	2018	16.61	16.61																														Alabama	0	16.61	2018	16.61
Alabama	1	768	4903185	15.66	14.56	16.77	0.57	16.33	15.15	17.52	0.6	0.0109	2019	16.33	16.33																														Alabama	0	16.33	2019	16.33
Alabama	1	1029	4921532	20.91	19.63	22.19	0.65	22.34	20.94	23.73	0.71	0.0112	2020	22.34	22.34																														Alabama	0	22.34	2020	22.34
Alabama	1	1408	5039877	27.94	26.48	29.4	0.74	30.05	28.45	31.66	0.82	0.0132	2021	30.05	30.05																														Alabama	0	30.05	2021	30.05
Alaska	2	83	710231	11.69	9.31	14.49	1.28	11.6	9.18	14.45	1.3	0.0022	2010	11.6	11.6																														Alaska	1	11.6	2010	11.6
Alaska	2	107	722718	14.81	12	17.61	1.43	14.24	11.48	16.99	1.4	0.0026	2011	14.24	14.24																											0.476303	13.65	1.34424	Alaska	1	14.24	2011	14.24
Alaska	2	129	731449	17.64	14.59	20.68	1.55	17.43	14.32	20.53	1.58	0.0031	2012	17.43	17.43																														Alaska	1	17.43	2012	17.43
Alaska	2	105	735132	14.28	11.55	17.02	1.39	14.35	11.52	17.18	1.44	0.0024	2013	14.35	14.35																														Alaska	1	14.35	2013	14.35
Alaska	2	124	736732	16.83	13.87	19.79	1.51	16.76	13.72	19.8	1.55	0.0026	2014	16.76	16.76																														Alaska	1	16.76	2014	16.76
Alaska	2	122	738432	16.52	13.59	19.45	1.5	15.96	13.06	18.86	1.48	0.0023	2015	15.96	15.96																														Alaska	1	15.96	2015	15.96
Alaska	2	128	741894	17.25	14.26	20.24	1.52	16.83	13.85	19.82	1.52	0.002	2016	16.83	16.83																														Alaska	1	16.83	2016	16.83
Alaska	2	147	739795	19.87	16.66	23.08	1.64	20.16	16.82	23.5	1.7	0.0021	2017	20.16	20.16																														Alaska	1	20.16	2017	20.16
Alaska	2	110	737438	14.92	12.13	17.7	1.42	14.61	11.81	17.41	1.43	0.0016	2018	14.61	14.61																														Alaska	1	14.61	2018	14.61
Alaska	2	132	731545	18.04	14.97	21.12	1.57	17.79	14.68	20.89	1.58	0.0019	2019	17.79	17.79																														Alaska	1	17.79	2019	17.79
Alaska	2	160	731158	21.88	18.49	25.27	1.73	21.99	18.51	25.46	1.77	0.0017	2020	21.99	21.99																														Alaska	1	21.99	2020	21.99
Alaska	2	260	732673	35.49	31.17	39.8	2.2	35.64	31.24	40.04	2.25	0.0024	2021	35.64	35.64																														Alaska	1	35.64	2021	35.64
Arizona	4	1098	6392017	17.18	16.16	18.19	0.52	17.5	16.45	18.54	0.53	0.0286	2010	17.5	17.5																														Arizona	0	17.5	2010	17.5
Arizona	4	1071	6482505	16.52	15.53	17.51	0.5	16.85	15.83	17.88	0.52	0.0259	2011	16.85	16.85																											0.974485	2.99	2.23145	Arizona	0	16.85	2011	16.85
Arizona	4	1134	6553255	17.3	16.3	18.31	0.51	17.68	16.63	18.72	0.53	0.0273	2012	17.68	17.68																														Arizona	0	17.68	2012	17.68
Arizona	4	1222	6626624	18.44	17.41	19.47	0.53	18.74	17.67	19.81	0.55	0.0278	2013	18.74	18.74																														Arizona	0	18.74	2013	18.74
Arizona	4	1211	6731484	17.99	16.98	19	0.52	18.17	17.13	19.21	0.53	0.0257	2014	18.17	18.17																														Arizona	0	18.17	2014	18.17
Arizona	4	1274	6828065	18.66	17.63	19.68	0.52	19.02	17.95	20.08	0.54	0.0243	2015	19.02	19.02																														Arizona	0	19.02	2015	19.02
Arizona	4	1382	6931071	19.94	18.89	20.99	0.54	20.27	19.18	21.36	0.56	0.0217	2016	20.27	20.27																														Arizona	0	20.27	2016	20.27
Arizona	4	1532	7016270	21.83	20.74	22.93	0.56	22.23	21.09	23.37	0.58	0.0218	2017	22.23	22.23																														Arizona	0	22.23	2017	22.23
Arizona	4	1670	7171646	23.29	22.17	24.4	0.57	23.81	22.64	24.98	0.6	0.0248	2018	23.81	23.81																														Arizona	0	23.81	2018	23.81
Arizona	4	1907	7278717	26.2	25.02	27.38	0.6	26.82	25.59	28.05	0.63	0.027	2019	26.82	26.82																														Arizona	0	26.82	2019	26.82
Arizona	4	2550	7421401	34.36	33.03	35.69	0.68	35.75	34.34	37.16	0.72	0.0278	2020	35.75	35.75																														Arizona	0	35.75	2020	35.75
Arizona	4	2730	7276316	37.52	36.11	38.93	0.72	38.74	37.26	40.22	0.76	0.0256	2021	38.74	38.74																														Arizona	0	38.74	2021	38.74
Arkansas	5	350	2915918	12	10.75	13.26	0.64	12.51	11.19	13.84	0.68	0.0091	2010	12.51	12.51																														Arkansas	1	12.51	2010	12.51
Arkansas	5	355	2937979	12.08	10.83	13.34	0.64	12.64	11.31	13.97	0.68	0.0086	2011	12.64	12.64																											0.321636	3.18	0.916121	Arkansas	1	12.64	2011	12.64
Arkansas	5	373	2949131	12.65	11.36	13.93	0.65	13.1	11.75	14.45	0.69	0.009	2012	13.1	13.1																														Arkansas	1	13.1	2012	13.1
Arkansas	5	319	2959373	10.78	9.6	11.96	0.6	11.07	9.83	12.31	0.63	0.0073	2013	11.07	11.07																														Arkansas	1	11.07	2013	11.07
Arkansas	5	356	2966369	12	10.75	13.25	0.64	12.55	11.22	13.88	0.68	0.0076	2014	12.55	12.55																														Arkansas	1	12.55	2014	12.55
Arkansas	5	392	2978204	13.16	11.86	14.47	0.66	13.85	12.45	15.24	0.71	0.0075	2015	13.85	13.85																														Arkansas	1	13.85	2015	13.85
Arkansas	5	401	2988248	13.42	12.11	14.73	0.67	13.99	12.59	15.39	0.71	0.0063	2016	13.99	13.99																														Arkansas	1	13.99	2016	13.99
Arkansas	5	446	3004279	14.85	13.47	16.22	0.7	15.49	14.02	16.96	0.75	0.0063	2017	15.49	15.49																														Arkansas	1	15.49	2017	15.49
Arkansas	5	444	3013825	14.73	13.36	16.1	0.7	15.74	14.24	17.23	0.76	0.0066	2018	15.74	15.74																														Arkansas	1	15.74	2018	15.74
Arkansas	5	388	3017804	12.86	11.58	14.14	0.65	13.55	12.17	14.93	0.7	0.0055	2019	13.55	13.55																														Arkansas	1	13.55	2019	13.55
Arkansas	5	546	3030522	18.02	16.51	19.53	0.77	19.11	17.47	20.75	0.84	0.0059	2020	19.11	19.11																														Arkansas	1	19.11	2020	19.11
Arkansas	5	637	3025891	21.05	19.42	22.69	0.83	22.29	20.53	24.06	0.9	0.006	2021	22.29	22.29																														Arkansas	1	22.29	2021	22.29
California	6	4057	37253956	10.89	10.56	11.23	0.17	10.56	10.23	10.89	0.17	0.1058	2010	10.56	10.56																														California	1	10.56	2010	10.56
California	6	4180	37691912	11.09	10.75	11.43	0.17	10.73	10.41	11.06	0.17	0.1011	2011	10.73	10.73																											0.374182	4.78	1.49133	California	1	10.73	2011	10.73
California	6	4040	38041430	10.62	10.29	10.95	0.17	10.29	9.97	10.61	0.16	0.0973	2012	10.29	10.29																														California	1	10.29	2012	10.29
California	6	4452	38332521	11.61	11.27	11.96	0.17	11.14	10.81	11.47	0.17	0.1012	2013	11.14	11.14																														California	1	11.14	2013	11.14
California	6	4521	38802500	11.65	11.31	11.99	0.17	11.1	10.77	11.43	0.17	0.0961	2014	11.1	11.1																														California	1	11.1	2014	11.1
California	6	4659	39144818	11.9	11.56	12.24	0.17	11.32	10.99	11.65	0.17	0.0889	2015	11.32	11.32																														California	1	11.32	2015	11.32
California	6	4654	39250017	11.86	11.52	12.2	0.17	11.22	10.89	11.55	0.17	0.0731	2016	11.22	11.22																														California	1	11.22	2016	11.22
California	6	4868	39536653	12.31	11.97	12.66	0.18	11.65	11.32	11.98	0.17	0.0693	2017	11.65	11.65																														California	1	11.65	2017	11.65
California	6	5348	39557045	13.52	13.16	13.88	0.18	12.83	12.48	13.18	0.18	0.0794	2018	12.83	12.83																														California	1	12.83	2018	12.83
California	6	6198	39512223	15.69	15.3	16.08	0.2	14.98	14.6	15.36	0.19	0.0878	2019	14.98	14.98																														California	1	14.98	2019	14.98
California	6	8908	39368078	22.63	22.16	23.1	0.24	21.83	21.37	22.29	0.24	0.097	2020	21.83	21.83																														California	1	21.83	2020	21.83
California	6	10901	39237836	27.78	27.26	28.3	0.27	26.61	26.1	27.11	0.26	0.1022	2021	26.61	26.61																														California	1	26.61	2021	26.61
Colorado	8	654	5029196	13	12.01	14	0.51	12.67	11.69	13.65	0.5	0.0171	2010	12.67	12.67																														Colorado	1	12.67	2010	12.67
Colorado	8	843	5116796	16.48	15.36	17.59	0.57	16.12	15.02	17.22	0.56	0.0204	2011	16.12	16.12																											0.41	6.52	1.37455	Colorado	1	16.12	2011	16.12
Colorado	8	807	5187582	15.56	14.48	16.63	0.55	15.01	13.96	16.06	0.54	0.0194	2012	15.01	15.01																														Colorado	1	15.01	2012	15.01
Colorado	8	846	5268367	16.06	14.98	17.14	0.55	15.54	14.48	16.6	0.54	0.0192	2013	15.54	15.54																														Colorado	1	15.54	2013	15.54
Colorado	8	899	5355866	16.79	15.69	17.88	0.56	16.3	15.21	17.38	0.55	0.0191	2014	16.3	16.3																														Colorado	1	16.3	2014	16.3
Colorado	8	869	5456574	15.93	14.87	16.98	0.54	15.37	14.33	16.41	0.53	0.0166	2015	15.37	15.37																														Colorado	1	15.37	2015	15.37
Colorado	8	942	5540545	17	15.92	18.09	0.55	16.58	15.5	17.66	0.55	0.0148	2016	16.58	16.58																														Colorado	1	16.58	2016	16.58
Colorado	8	1015	5607154	18.1	16.99	19.22	0.57	17.57	16.47	18.66	0.56	0.0145	2017	17.57	17.57																														Colorado	1	17.57	2017	17.57
Colorado	8	995	5695564	17.47	16.38	18.56	0.55	16.79	15.73	17.85	0.54	0.0148	2018	16.79	16.79																														Colorado	1	16.79	2018	16.79
Colorado	8	1079	5758736	18.74	17.62	19.85	0.57	18	16.91	19.09	0.56	0.0153	2019	18	18																														Colorado	1	18	2019	18
Colorado	8	1492	5807719	25.69	24.39	26.99	0.67	24.89	23.6	26.17	0.65	0.0163	2020	24.89	24.89																														Colorado	1	24.89	2020	24.89
Colorado	8	1887	5812069	32.47	31	33.93	0.75	31.41	29.98	32.85	0.73	0.0177	2021	31.41	31.41																														Colorado	1	31.41	2021	31.41
Connecticut	9	363	3574097	10.16	9.11	11.2	0.53	10.06	9.01	11.11	0.54	0.0095	2010	10.06	10.06																														Connecticut	1	10.06	2010	10.06
Connecticut	9	402	3580709	11.23	10.13	12.32	0.56	11.24	10.12	12.36	0.57	0.0097	2011	11.24	11.24																											2.97255	3.19	3.32533	Connecticut	1	11.24	2011	11.24
Connecticut	9	439	3590347	12.23	11.08	13.37	0.58	12.05	10.9	13.2	0.59	0.0106	2012	12.05	12.05																														Connecticut	1	12.05	2012	12.05
Connecticut	9	582	3596080	16.18	14.87	17.5	0.67	15.99	14.66	17.32	0.68	0.0132	2013	15.99	15.99																														Connecticut	1	15.99	2013	15.99
Connecticut	9	623	3596677	17.32	15.96	18.68	0.69	17.64	16.22	19.06	0.72	0.0132	2014	17.64	17.64																														Connecticut	1	17.64	2014	17.64
Connecticut	9	800	3590886	22.28	20.73	23.82	0.79	22.07	20.49	23.64	0.8	0.0153	2015	22.07	22.07																														Connecticut	1	22.07	2015	22.07
Connecticut	9	971	3576452	27.15	25.44	28.86	0.87	27.39	25.62	29.17	0.91	0.0153	2016	27.39	27.39																														Connecticut	1	27.39	2016	27.39
Connecticut	9	1072	3588184	29.88	28.09	31.66	0.91	30.95	29.04	32.85	0.97	0.0153	2017	30.95	30.95																														Connecticut	1	30.95	2017	30.95
Connecticut	9	1069	3572665	29.92	28.13	31.72	0.92	30.66	28.76	32.55	0.97	0.0159	2018	30.66	30.66																														Connecticut	1	30.66	2018	30.66
Connecticut	9	1214	3565287	34.05	32.14	35.97	0.98	34.66	32.64	36.67	1.03	0.0172	2019	34.66	34.66																														Connecticut	1	34.66	2019	34.66
Connecticut	9	1371	3557006	38.54	36.5	40.58	1.04	39.12	36.98	41.25	1.09	0.0149	2020	39.12	39.12																														Connecticut	1	39.12	2020	39.12
Connecticut	9	1552	3605597	43.04	40.9	45.19	1.09	42.31	40.13	44.5	1.11	0.0145	2021	42.31	42.31																														Connecticut	1	42.31	2021	42.31
Delaware	10	145	897934	16.15	13.52	18.78	1.34	16.64	13.9	19.39	1.4	0.0038	2010	16.64	16.64																														Delaware	1	16.64	2010	16.64
Delaware	10	160	907135	17.64	14.9	20.37	1.39	17.63	14.86	20.4	1.41	0.0039	2011	17.63	17.63																											3.70982	6.73	4.5817	Delaware	1	17.63	2011	17.63
Delaware	10	141	917092	15.37	12.84	17.91	1.29	15.21	12.64	17.77	1.31	0.0034	2012	15.21	15.21																														Delaware	1	15.21	2012	15.21
Delaware	10	166	925749	17.93	15.2	20.66	1.39	18.73	15.82	21.64	1.48	0.0038	2013	18.73	18.73																														Delaware	1	18.73	2013	18.73
Delaware	10	189	935614	20.2	17.32	23.08	1.47	20.94	17.89	24	1.56	0.004	2014	20.94	20.94																														Delaware	1	20.94	2014	20.94
Delaware	10	198	945934	20.93	18.02	23.85	1.49	21.97	18.85	25.1	1.6	0.0038	2015	21.97	21.97																														Delaware	1	21.97	2015	21.97
Delaware	10	282	952065	29.62	26.16	33.08	1.76	30.78	27.1	34.46	1.88	0.0044	2016	30.78	30.78																														Delaware	1	30.78	2016	30.78
Delaware	10	338	961939	35.14	31.39	38.88	1.91	37.02	32.96	41.08	2.07	0.0048	2017	37.02	37.02																														Delaware	1	37.02	2017	37.02
Delaware	10	401	967171	41.46	37.4	45.52	2.07	43.84	39.41	48.27	2.26	0.006	2018	43.84	43.84																														Delaware	1	43.84	2018	43.84
Delaware	10	435	973764	44.67	40.47	48.87	2.14	48.02	43.39	52.65	2.36	0.0062	2019	48.02	48.02																														Delaware	1	48.02	2019	48.02
Delaware	10	444	986809	44.99	40.81	49.18	2.14	47.26	42.7	51.82	2.33	0.0048	2020	47.26	47.26																														Delaware	1	47.26	2020	47.26
Delaware	10	513	1003384	51.13	46.7	55.55	2.26	53.99	49.15	58.82	2.47	0.0048	2021	53.99	53.99																														Delaware	1	53.99	2021	53.99
District of Columbia	11	78	601723	12.96	10.25	16.18	1.47	12.95	10.2	16.2	1.49	0.002	2010	12.95	12.95																														District of Columbia	1	12.95	2010	12.95
District of Columbia	11	86	617996	13.92	11.13	17.19	1.5	13.49	10.74	16.72	1.48	0.0021	2011	13.49	13.49																											3.99461	5.58	5.83	District of Columbia	1	13.49	2011	13.49
District of Columbia	11	77	632323	12.18	9.61	15.22	1.39	12.58	9.9	15.77	1.46	0.0019	2012	12.58	12.58																														District of Columbia	1	12.58	2012	12.58
District of Columbia	11	102	646449	15.78	12.72	18.84	1.56	14.96	11.98	17.93	1.52	0.0023	2013	14.96	14.96																														District of Columbia	1	14.96	2013	14.96
District of Columbia	11	96	658893	14.57	11.8	17.79	1.49	14.23	11.47	17.45	1.48	0.002	2014	14.23	14.23																														District of Columbia	1	14.23	2014	14.23
District of Columbia	11	125	672228	18.59	15.34	21.85	1.66	18.55	15.25	21.86	1.69	0.0024	2015	18.55	18.55																														District of Columbia	1	18.55	2015	18.55
District of Columbia	11	269	681170	39.49	34.77	44.21	2.41	38.8	34.08	43.52	2.41	0.0042	2016	38.8	38.8																														District of Columbia	1	38.8	2016	38.8
District of Columbia	11	310	693972	44.67	39.7	49.64	2.54	44.02	39.02	49.02	2.55	0.0044	2017	44.02	44.02																														District of Columbia	1	44.02	2017	44.02
District of Columbia	11	254	702455	36.16	31.71	40.61	2.27	35.4	30.96	39.85	2.27	0.0038	2018	35.4	35.4																														District of Columbia	1	35.4	2018	35.4
District of Columbia	11	311	705749	44.07	39.17	48.96	2.5	43.25	38.33	48.16	2.51	0.0044	2019	43.25	43.25																														District of Columbia	1	43.25	2019	43.25
District of Columbia	11	424	712816	59.48	53.82	65.14	2.89	58.05	52.4	63.71	2.89	0.0046	2020	58.05	58.05																														District of Columbia	1	58.05	2020	58.05
District of Columbia	11	450	670050	67.16	60.95	73.36	3.17	63.63	57.65	69.61	3.05	0.0042	2021	63.63	63.63																														District of Columbia	1	63.63	2021	63.63
Florida	12	3061	18801310	16.28	15.7	16.86	0.29	16.37	15.78	16.96	0.3	0.0799	2010	16.37	16.37																														Florida	1	16.37	2010	16.37
Florida	12	2918	19057542	15.31	14.76	15.87	0.28	15.39	14.82	15.96	0.29	0.0706	2011	15.39	15.39																											1.39206	2.47	2.77418	Florida	1	15.39	2011	15.39
Florida	12	2597	19317568	13.44	12.93	13.96	0.26	13.27	12.74	13.79	0.27	0.0626	2012	13.27	13.27																														Florida	1	13.27	2012	13.27
Florida	12	2474	19552860	12.65	12.15	13.15	0.25	12.56	12.06	13.07	0.26	0.0563	2013	12.56	12.56																														Florida	1	12.56	2013	12.56
Florida	12	2634	19893297	13.24	12.73	13.75	0.26	13.2	12.68	13.71	0.26	0.056	2014	13.2	13.2																														Florida	1	13.2	2014	13.2
Florida	12	3228	20271272	15.92	15.37	16.47	0.28	16.24	15.66	16.81	0.29	0.0616	2015	16.24	16.24																														Florida	1	16.24	2015	16.24
Florida	12	4728	20612439	22.94	22.28	23.59	0.33	23.75	23.05	24.44	0.35	0.0743	2016	23.75	23.75																														Florida	1	23.75	2016	23.75
Florida	12	5088	20984400	24.25	23.58	24.91	0.34	25.07	24.36	25.77	0.36	0.0724	2017	25.07	25.07																														Florida	1	25.07	2017	25.07
Florida	12	4698	21299325	22.06	21.43	22.69	0.32	22.78	22.11	23.45	0.34	0.0697	2018	22.78	22.78																														Florida	1	22.78	2018	22.78
Florida	12	5268	21477737	24.53	23.87	25.19	0.34	25.52	24.81	26.23	0.36	0.0746	2019	25.52	25.52																														Florida	1	25.52	2019	25.52
Florida	12	7231	21733312	33.27	32.5	34.04	0.39	35.02	34.19	35.85	0.42	0.0788	2020	35.02	35.02																														Florida	1	35.02	2020	35.02
Florida	12	7827	21781128	35.93	35.14	36.73	0.41	37.49	36.64	38.35	0.44	0.0734	2021	37.49	37.49																														Florida	1	37.49	2021	37.49
Georgia	13	1054	9687653	10.88	10.22	11.54	0.34	10.71	10.06	11.36	0.33	0.0275	2010	10.71	10.71																														Georgia	1	10.71	2010	10.71
Georgia	13	1058	9815210	10.78	10.13	11.43	0.33	10.66	10.01	11.31	0.33	0.0256	2011	10.66	10.66																											0.413636	5.49	1.06442	Georgia	1	10.66	2011	10.66
Georgia	13	1056	9919945	10.65	10	11.29	0.33	10.59	9.95	11.24	0.33	0.0254	2012	10.59	10.59																														Georgia	1	10.59	2012	10.59
Georgia	13	1098	9992167	10.99	10.34	11.64	0.33	10.82	10.17	11.47	0.33	0.025	2013	10.82	10.82																														Georgia	1	10.82	2013	10.82
Georgia	13	1206	10097343	11.94	11.27	12.62	0.34	11.9	11.22	12.58	0.35	0.0256	2014	11.9	11.9																														Georgia	1	11.9	2014	11.9
Georgia	13	1302	10214860	12.75	12.05	13.44	0.35	12.68	11.98	13.38	0.36	0.0248	2015	12.68	12.68																														Georgia	1	12.68	2015	12.68
Georgia	13	1394	10310371	13.52	12.81	14.23	0.36	13.33	12.63	14.04	0.36	0.0219	2016	13.33	13.33																														Georgia	1	13.33	2016	13.33
Georgia	13	1537	10429379	14.74	14	15.47	0.38	14.7	13.95	15.44	0.38	0.0219	2017	14.7	14.7																														Georgia	1	14.7	2017	14.7
Georgia	13	1404	10519475	13.35	12.65	14.04	0.36	13.24	12.54	13.95	0.36	0.0208	2018	13.24	13.24																														Georgia	1	13.24	2018	13.24
Georgia	13	1408	10617423	13.26	12.57	13.95	0.35	13.08	12.38	13.77	0.35	0.0199	2019	13.08	13.08																														Georgia	1	13.08	2019	13.08
Georgia	13	1916	10710017	17.89	17.09	18.69	0.41	18.02	17.2	18.84	0.42	0.0209	2020	18.02	18.02																														Georgia	1	18.02	2020	18.02
Georgia	13	2500	10799566	23.15	22.24	24.06	0.46	23.51	22.58	24.45	0.48	0.0234	2021	23.51	23.51																														Georgia	1	23.51	2021	23.51
Hawaii	15	151	1360301	11.1	9.33	12.87	0.9	10.88	9.11	12.65	0.9	0.0039	2010	10.88	10.88																														Hawaii	1	10.88	2010	10.88
Hawaii	15	180	1374810	13.09	11.18	15.01	0.98	12.4	10.54	14.26	0.95	0.0044	2011	12.4	12.4																											0.474909	-1.03	0.866242	Hawaii	1	12.4	2011	12.4
Hawaii	15	155	1392313	11.13	9.38	12.89	0.89	10.97	9.21	12.74	0.9	0.0037	2012	10.97	10.97																														Hawaii	1	10.97	2012	10.97
Hawaii	15	158	1404054	11.25	9.5	13.01	0.9	11.01	9.24	12.77	0.9	0.0036	2013	11.01	11.01																														Hawaii	1	11.01	2013	11.01
Hawaii	15	157	1419561	11.06	9.33	12.79	0.88	10.85	9.11	12.59	0.89	0.0033	2014	10.85	10.85																														Hawaii	1	10.85	2014	10.85
Hawaii	15	169	1431603	11.8	10.03	13.58	0.91	11.33	9.57	13.09	0.9	0.0032	2015	11.33	11.33																														Hawaii	1	11.33	2015	11.33
Hawaii	15	191	1428557	13.37	11.47	15.27	0.97	12.75	10.89	14.62	0.95	0.003	2016	12.75	12.75																														Hawaii	1	12.75	2016	12.75
Hawaii	15	203	1427538	14.22	12.26	16.18	1	13.8	11.84	15.75	1	0.0029	2017	13.8	13.8																														Hawaii	1	13.8	2017	13.8
Hawaii	15	213	1420491	14.99	12.98	17.01	1.03	14.33	12.34	16.31	1.01	0.0032	2018	14.33	14.33																														Hawaii	1	14.33	2018	14.33
Hawaii	15	242	1415872	17.09	14.94	19.25	1.1	15.88	13.81	17.96	1.06	0.0034	2019	15.88	15.88																														Hawaii	1	15.88	2019	15.88
Hawaii	15	274	1407006	19.47	17.17	21.78	1.18	18.3	16.06	20.55	1.15	0.003	2020	18.3	18.3																														Hawaii	1	18.3	2020	18.3
Hawaii	15	269	1441553	18.66	16.43	20.89	1.14	17.27	15.13	19.42	1.09	0.0025	2021	17.27	17.27																														Hawaii	1	17.27	2021	17.27
Idaho	16	178	1567582	11.36	9.69	13.02	0.85	11.81	10.05	13.57	0.9	0.0046	2010	11.81	11.81																														Idaho	0	11.81	2010	11.81
Idaho	16	193	1584985	12.18	10.46	13.89	0.88	12.86	11.02	14.7	0.94	0.0047	2011	12.86	12.86																											0.365091	3.04	0.536909	Idaho	0	12.86	2011	12.86
Idaho	16	181	1595728	11.34	9.69	13	0.84	11.92	10.15	13.69	0.9	0.0044	2012	11.92	11.92																														Idaho	0	11.92	2012	11.92
Idaho	16	207	1612136	12.84	11.09	14.59	0.89	13.35	11.5	15.2	0.94	0.0047	2013	13.35	13.35																														Idaho	0	13.35	2013	13.35
Idaho	16	212	1634464	12.97	11.22	14.72	0.89	13.71	11.83	15.59	0.96	0.0045	2014	13.71	13.71																														Idaho	0	13.71	2014	13.71
Idaho	16	218	1654930	13.17	11.42	14.92	0.89	14.19	12.27	16.12	0.98	0.0042	2015	14.19	14.19																														Idaho	0	14.19	2015	14.19
Idaho	16	243	1683140	14.44	12.62	16.25	0.93	15.22	13.27	17.17	1	0.0038	2016	15.22	15.22																														Idaho	0	15.22	2016	15.22
Idaho	16	236	1716943	13.75	11.99	15.5	0.89	14.36	12.49	16.22	0.95	0.0034	2017	14.36	14.36																														Idaho	0	14.36	2017	14.36
Idaho	16	250	1754208	14.25	12.48	16.02	0.9	14.61	12.76	16.46	0.94	0.0037	2018	14.61	14.61																														Idaho	0	14.61	2018	14.61
Idaho	16	265	1787065	14.83	13.04	16.61	0.91	15.11	13.24	16.97	0.95	0.0038	2019	15.11	15.11																														Idaho	0	15.11	2019	15.11
Idaho	16	287	1826913	15.71	13.89	17.53	0.93	15.91	14.02	17.79	0.96	0.0031	2020	15.91	15.91																														Idaho	0	15.91	2020	15.91
Idaho	16	354	1900923	18.62	16.68	20.56	0.99	18.95	16.94	20.97	1.03	0.0033	2021	18.95	18.95																														Idaho	0	18.95	2021	18.95
Illinois	17	1288	12830632	10.04	9.49	10.59	0.28	9.99	9.44	10.54	0.28	0.0336	2010	9.99	9.99																														Illinois	0	9.99	2010	9.99
Illinois	17	1408	12869257	10.94	10.37	11.51	0.29	10.94	10.36	11.52	0.29	0.0341	2011	10.94	10.94																											1.49285	0.96	1.99158	Illinois	0	10.94	2011	10.94
Illinois	17	1628	12875255	12.64	12.03	13.26	0.31	12.53	11.91	13.14	0.31	0.0392	2012	12.53	12.53																														Illinois	0	12.53	2012	12.53
Illinois	17	1579	12882135	12.26	11.65	12.86	0.31	12.1	11.5	12.71	0.31	0.0359	2013	12.1	12.1																														Illinois	0	12.1	2013	12.1
Illinois	17	1705	12880580	13.24	12.61	13.87	0.32	13.13	12.5	13.76	0.32	0.0362	2014	13.13	13.13																														Illinois	0	13.13	2014	13.13
Illinois	17	1835	12859995	14.27	13.62	14.92	0.33	14.09	13.44	14.75	0.33	0.035	2015	14.09	14.09																														Illinois	0	14.09	2015	14.09
Illinois	17	2411	12801539	18.83	18.08	19.59	0.38	18.87	18.11	19.64	0.39	0.0379	2016	18.87	18.87																														Illinois	0	18.87	2016	18.87
Illinois	17	2778	12802023	21.7	20.89	22.51	0.41	21.63	20.81	22.45	0.42	0.0396	2017	21.63	21.63																														Illinois	0	21.63	2017	21.63
Illinois	17	2722	12741080	21.36	20.56	22.17	0.41	21.29	20.47	22.11	0.42	0.0404	2018	21.29	21.29																														Illinois	0	21.29	2018	21.29
Illinois	17	2790	12671821	22.02	21.2	22.83	0.42	21.89	21.06	22.72	0.42	0.0395	2019	21.89	21.89																														Illinois	0	21.89	2019	21.89
Illinois	17	3549	12587530	28.19	27.27	29.12	0.47	28.08	27.13	29.02	0.48	0.0387	2020	28.08	28.08																														Illinois	0	28.08	2020	28.08
Illinois	17	3762	12671469	29.69	28.74	30.64	0.48	29.04	28.09	29.99	0.48	0.0353	2021	29.04	29.04																														Illinois	0	29.04	2021	29.04
Indiana	18	927	6483802	14.3	13.38	15.22	0.47	14.38	13.44	15.32	0.48	0.0242	2010	14.38	14.38																														Indiana	1	14.38	2010	14.38
Indiana	18	975	6516922	14.96	14.02	15.9	0.48	15.32	14.35	16.3	0.5	0.0236	2011	15.32	15.32																											1.65455	6.35	2.7283	Indiana	1	15.32	2011	15.32
Indiana	18	1011	6537334	15.47	14.51	16.42	0.49	15.98	14.98	16.98	0.51	0.0244	2012	15.98	15.98																														Indiana	1	15.98	2012	15.98
Indiana	18	1064	6570902	16.19	15.22	17.17	0.5	16.6	15.58	17.61	0.52	0.0242	2013	16.6	16.6																														Indiana	1	16.6	2013	16.6
Indiana	18	1172	6596855	17.77	16.75	18.78	0.52	18.18	17.12	19.24	0.54	0.0249	2014	18.18	18.18																														Indiana	1	18.18	2014	18.18
Indiana	18	1245	6619680	18.81	17.76	19.85	0.53	19.49	18.39	20.6	0.56	0.0238	2015	19.49	19.49																														Indiana	1	19.49	2015	19.49
Indiana	18	1526	6633053	23.01	21.85	24.16	0.59	23.96	22.74	25.19	0.62	0.024	2016	23.96	23.96																														Indiana	1	23.96	2016	23.96
Indiana	18	1852	6666818	27.78	26.51	29.04	0.65	29.4	28.03	30.76	0.7	0.0264	2017	29.4	29.4																														Indiana	1	29.4	2017	29.4
Indiana	18	1629	6691878	24.34	23.16	25.53	0.6	25.63	24.36	26.9	0.65	0.0242	2018	25.63	25.63																														Indiana	1	25.63	2018	25.63
Indiana	18	1699	6732219	25.24	24.04	26.44	0.61	26.64	25.34	27.93	0.66	0.0241	2019	26.64	26.64																														Indiana	1	26.64	2019	26.64
Indiana	18	2321	6754953	34.36	32.96	35.76	0.71	36.68	35.16	38.2	0.78	0.0253	2020	36.68	36.68																														Indiana	1	36.68	2020	36.68
Indiana	18	2811	6805985	41.3	39.78	42.83	0.78	43.03	41.41	44.65	0.83	0.0263	2021	43.03	43.03																														Indiana	1	43.03	2021	43.03
Iowa	19	253	3046355	8.31	7.28	9.33	0.52	8.57	7.49	9.65	0.55	0.0066	2010	8.57	8.57																														Iowa	1	8.57	2010	8.57
Iowa	19	250	3062309	8.16	7.15	9.18	0.52	8.44	7.37	9.51	0.55	0.006	2011	8.44	8.44																											0.327394	1.02	0.653152	Iowa	1	8.44	2011	8.44
Iowa	19	259	3074186	8.42	7.4	9.45	0.52	8.66	7.58	9.74	0.55	0.0062	2012	8.66	8.66																														Iowa	1	8.66	2012	8.66
Iowa	19	275	3090416	8.9	7.85	9.95	0.54	9.29	8.17	10.42	0.58	0.0063	2013	9.29	9.29																														Iowa	1	9.29	2013	9.29
Iowa	19	264	3107126	8.5	7.47	9.52	0.52	8.8	7.71	9.89	0.56	0.0056	2014	8.8	8.8																														Iowa	1	8.8	2014	8.8
Iowa	19	309	3123899	9.89	8.79	10.99	0.56	10.28	9.1	11.45	0.6	0.0059	2015	10.28	10.28																														Iowa	1	10.28	2015	10.28
Iowa	19	314	3134693	10.02	8.91	11.12	0.57	10.62	9.42	11.83	0.61	0.0049	2016	10.62	10.62																														Iowa	1	10.62	2016	10.62
Iowa	19	341	3145711	10.84	9.69	11.99	0.59	11.5	10.25	12.75	0.64	0.0049	2017	11.5	11.5																														Iowa	1	11.5	2017	11.5
Iowa	19	287	3156145	9.09	8.04	10.15	0.54	9.58	8.45	10.72	0.58	0.0043	2018	9.58	9.58																														Iowa	1	9.58	2018	9.58
Iowa	19	352	3155070	11.16	9.99	12.32	0.59	11.5	10.27	12.74	0.63	0.005	2019	11.5	11.5																														Iowa	1	11.5	2019	11.5
Iowa	19	432	3163561	13.66	12.37	14.94	0.66	14.33	12.94	15.71	0.71	0.0047	2020	14.33	14.33																														Iowa	1	14.33	2020	14.33
Iowa	19	475	3193079	14.88	13.54	16.21	0.68	15.35	13.93	16.76	0.72	0.0045	2021	15.35	15.35																														Iowa	1	15.35	2021	15.35
Kansas	20	269	2853118	9.43	8.3	10.55	0.57	9.56	8.4	10.72	0.59	0.007	2010	9.56	9.56																														Kansas	1	9.56	2010	9.56
Kansas	20	280	2871238	9.75	8.61	10.89	0.58	10.12	8.91	11.32	0.62	0.0068	2011	10.12	10.12																											0.346848	6.87	1.02242	Kansas	1	10.12	2011	10.12
Kansas	20	318	2885905	11.02	9.81	12.23	0.62	11.48	10.2	12.77	0.66	0.0077	2012	11.48	11.48																														Kansas	1	11.48	2012	11.48
Kansas	20	331	2893957	11.44	10.21	12.67	0.63	11.96	10.64	13.27	0.67	0.0075	2013	11.96	11.96																														Kansas	1	11.96	2013	11.96
Kansas	20	332	2904021	11.43	10.2	12.66	0.63	11.73	10.44	13.02	0.66	0.0071	2014	11.73	11.73																														Kansas	1	11.73	2014	11.73
Kansas	20	329	2911641	11.3	10.08	12.52	0.62	11.84	10.53	13.15	0.67	0.0063	2015	11.84	11.84																														Kansas	1	11.84	2015	11.84
Kansas	20	313	2907289	10.77	9.57	11.96	0.61	11.09	9.83	12.35	0.64	0.0049	2016	11.09	11.09																														Kansas	1	11.09	2016	11.09
Kansas	20	333	2913123	11.43	10.2	12.66	0.63	11.76	10.46	13.05	0.66	0.0047	2017	11.76	11.76																														Kansas	1	11.76	2017	11.76
Kansas	20	345	2911505	11.85	10.6	13.1	0.64	12.41	11.07	13.75	0.68	0.0051	2018	12.41	12.41																														Kansas	1	12.41	2018	12.41
Kansas	20	403	2913314	13.83	12.48	15.18	0.69	14.26	12.83	15.69	0.73	0.0057	2019	14.26	14.26																														Kansas	1	14.26	2019	14.26
Kansas	20	490	2913805	16.82	15.33	18.31	0.76	17.43	15.85	19.01	0.8	0.0053	2020	17.43	17.43																														Kansas	1	17.43	2020	17.43
Kansas	20	680	2934582	23.17	21.43	24.91	0.89	24.3	22.44	26.17	0.95	0.0064	2021	24.3	24.3																														Kansas	1	24.3	2021	24.3
Kentucky	21	1007	4339367	23.21	21.77	24.64	0.73	23.57	22.1	25.04	0.75	0.0263	2010	23.57	23.57																														Kentucky	1	23.57	2010	23.57
Kentucky	21	1058	4369356	24.21	22.76	25.67	0.74	25	23.48	26.53	0.78	0.0256	2011	25	25																											1.31806	6.44	3.02867	Kentucky	1	25	2011	25
Kentucky	21	1078	4380415	24.61	23.14	26.08	0.75	24.96	23.45	26.48	0.77	0.026	2012	24.96	24.96																														Kentucky	1	24.96	2012	24.96
Kentucky	21	1019	4395295	23.18	21.76	24.61	0.73	23.68	22.21	25.16	0.75	0.0232	2013	23.68	23.68																														Kentucky	1	23.68	2013	23.68
Kentucky	21	1077	4413457	24.4	22.95	25.86	0.74	24.75	23.24	26.25	0.77	0.0229	2014	24.75	24.75																														Kentucky	1	24.75	2014	24.75
Kentucky	21	1273	4425092	28.77	27.19	30.35	0.81	29.91	28.23	31.58	0.85	0.0243	2015	29.91	29.91																														Kentucky	1	29.91	2015	29.91
Kentucky	21	1419	4436974	31.98	30.32	33.65	0.85	33.55	31.77	35.33	0.91	0.0223	2016	33.55	33.55																														Kentucky	1	33.55	2016	33.55
Kentucky	21	1566	4454189	35.16	33.42	36.9	0.89	37.22	35.34	39.1	0.96	0.0223	2017	37.22	37.22																														Kentucky	1	37.22	2017	37.22
Kentucky	21	1315	4468402	29.43	27.84	31.02	0.81	30.85	29.15	32.56	0.87	0.0195	2018	30.85	30.85																														Kentucky	1	30.85	2018	30.85
Kentucky	21	1380	4467673	30.89	29.26	32.52	0.83	32.51	30.76	34.26	0.89	0.0195	2019	32.51	32.51																														Kentucky	1	32.51	2019	32.51
Kentucky	21	2083	4477251	46.52	44.53	48.52	1.02	49.18	47.02	51.34	1.1	0.0227	2020	49.18	49.18																														Kentucky	1	49.18	2020	49.18
Kentucky	21	2381	4509394	52.8	50.68	54.92	1.08	55.62	53.34	57.91	1.17	0.0223	2021	55.62	55.62																														Kentucky	1	55.62	2021	55.62
Louisiana	22	591	4533372	13.04	11.99	14.09	0.54	13.17	12.1	14.25	0.55	0.0154	2010	13.17	13.17																														Louisiana	1	13.17	2010	13.17
Louisiana	22	601	4574836	13.14	12.09	14.19	0.54	13.48	12.39	14.58	0.56	0.0145	2011	13.48	13.48																											1.78933	13.23	3.912	Louisiana	1	13.48	2011	13.48
Louisiana	22	566	4601893	12.3	11.29	13.31	0.52	12.33	11.29	13.36	0.53	0.0136	2012	12.33	12.33																														Louisiana	1	12.33	2012	12.33
Louisiana	22	809	4625470	17.49	16.28	18.7	0.61	17.77	16.52	19.02	0.64	0.0184	2013	17.77	17.77																														Louisiana	1	17.77	2013	17.77
Louisiana	22	777	4649676	16.71	15.54	17.89	0.6	16.86	15.65	18.07	0.62	0.0165	2014	16.86	16.86																														Louisiana	1	16.86	2014	16.86
Louisiana	22	861	4670724	18.43	17.2	19.67	0.63	19.04	17.74	20.34	0.66	0.0164	2015	19.04	19.04																														Louisiana	1	19.04	2015	19.04
Louisiana	22	996	4681666	21.27	19.95	22.6	0.67	21.81	20.43	23.19	0.71	0.0157	2016	21.81	21.81																														Louisiana	1	21.81	2016	21.81
Louisiana	22	1108	4684333	23.65	22.26	25.05	0.71	24.5	23.03	25.98	0.75	0.0158	2017	24.5	24.5																														Louisiana	1	24.5	2017	24.5
Louisiana	22	1140	4659978	24.46	23.04	25.88	0.72	25.43	23.92	26.94	0.77	0.0169	2018	25.43	25.43																														Louisiana	1	25.43	2018	25.43
Louisiana	22	1267	4648794	27.25	25.75	28.76	0.77	28.33	26.74	29.93	0.81	0.0179	2019	28.33	28.33																														Louisiana	1	28.33	2019	28.33
Louisiana	22	1896	4645318	40.82	38.98	42.65	0.94	42.66	40.7	44.63	1	0.0207	2020	42.66	42.66																														Louisiana	1	42.66	2020	42.66
Louisiana	22	2463	4624047	53.27	51.16	55.37	1.07	55.89	53.64	58.13	1.15	0.0231	2021	55.89	55.89																														Louisiana	1	55.89	2021	55.89
Maine	23	135	1328361	10.16	8.45	11.88	0.87	10.42	8.62	12.22	0.92	0.0035	2010	10.42	10.42																														Maine	1	10.42	2010	10.42
Maine	23	156	1328188	11.75	9.9	13.59	0.94	11.78	9.86	13.69	0.98	0.0038	2011	11.78	11.78																											2.75121	7.37	3.61842	Maine	1	11.78	2011	11.78
Maine	23	150	1329192	11.29	9.48	13.09	0.92	11.47	9.58	13.37	0.97	0.0036	2012	11.47	11.47																														Maine	1	11.47	2012	11.47
Maine	23	174	1328302	13.1	11.15	15.05	0.99	13.24	11.19	15.3	1.05	0.004	2013	13.24	13.24																														Maine	1	13.24	2013	13.24
Maine	23	216	1330089	16.24	14.07	18.41	1.1	16.84	14.51	19.16	1.19	0.0046	2014	16.84	16.84																														Maine	1	16.84	2014	16.84
Maine	23	269	1329328	20.24	17.82	22.65	1.23	21.16	18.53	23.78	1.34	0.0051	2015	21.16	21.16																														Maine	1	21.16	2015	21.16
Maine	23	353	1331479	26.51	23.75	29.28	1.41	28.71	25.62	31.81	1.58	0.0055	2016	28.71	28.71																														Maine	1	28.71	2016	28.71
Maine	23	424	1335907	31.74	28.72	34.76	1.54	34.39	31.01	37.78	1.73	0.006	2017	34.39	34.39																														Maine	1	34.39	2017	34.39
Maine	23	345	1338404	25.78	23.06	28.5	1.39	27.94	24.88	31	1.56	0.0051	2018	27.94	27.94																														Maine	1	27.94	2018	27.94
Maine	23	371	1344212	27.6	24.79	30.41	1.43	29.92	26.77	33.07	1.61	0.0053	2019	29.92	29.92																														Maine	1	29.92	2019	29.92
Maine	23	496	1350141	36.74	33.5	39.97	1.65	39.7	36.07	43.33	1.85	0.0054	2020	39.7	39.7																														Maine	1	39.7	2020	39.7
Maine	23	611	1372247	44.53	40.99	48.06	1.8	47.07	43.19	50.94	1.98	0.0057	2021	47.07	47.07																														Maine	1	47.07	2021	47.07
Maryland	24	650	5773552	11.26	10.39	12.12	0.44	10.96	10.11	11.81	0.43	0.017	2010	10.96	10.96																														Maryland	0	10.96	2010	10.96
Maryland	24	707	5828289	12.13	11.24	13.02	0.46	11.74	10.87	12.62	0.45	0.0171	2011	11.74	11.74																											3.60982	-1.75	3.80539	Maryland	0	11.74	2011	11.74
Maryland	24	831	5884563	14.12	13.16	15.08	0.49	13.69	12.75	14.64	0.48	0.02	2012	13.69	13.69																														Maryland	0	13.69	2012	13.69
Maryland	24	892	5928814	15.05	14.06	16.03	0.5	14.59	13.62	15.56	0.5	0.0203	2013	14.59	14.59																														Maryland	0	14.59	2013	14.59
Maryland	24	1070	5976407	17.9	16.83	18.98	0.55	17.39	16.33	18.45	0.54	0.0227	2014	17.39	17.39																														Maryland	0	17.39	2014	17.39
Maryland	24	1285	6006401	21.39	20.22	22.56	0.6	20.87	19.71	22.04	0.59	0.0245	2015	20.87	20.87																														Maryland	0	20.87	2015	20.87
Maryland	24	2044	6016447	33.97	32.5	35.45	0.75	33.22	31.75	34.69	0.75	0.0321	2016	33.22	33.22																														Maryland	0	33.22	2016	33.22
Maryland	24	2247	6052177	37.13	35.59	38.66	0.78	36.28	34.75	37.81	0.78	0.032	2017	36.28	36.28																														Maryland	0	36.28	2017	36.28
Maryland	24	2324	6042718	38.46	36.9	40.02	0.8	37.24	35.69	38.79	0.79	0.0345	2018	37.24	37.24																														Maryland	0	37.24	2018	37.24
Maryland	24	2369	6045680	39.19	37.61	40.76	0.81	38.16	36.59	39.74	0.8	0.0335	2019	38.16	38.16																														Maryland	0	38.16	2019	38.16
Maryland	24	2771	6055802	45.76	44.05	47.46	0.87	44.56	42.86	46.26	0.87	0.0302	2020	44.56	44.56																														Maryland	0	44.56	2020	44.56
Maryland	24	2737	6165129	44.39	42.73	46.06	0.85	42.81	41.16	44.45	0.84	0.0257	2021	42.81	42.81																														Maryland	0	42.81	2021	42.81
Massachusetts	25	738	6547629	11.27	10.46	12.08	0.41	11.01	10.2	11.81	0.41	0.0193	2010	11.01	11.01																														Massachusetts	1	11.01	2010	11.01
Massachusetts	25	857	6587536	13.01	12.14	13.88	0.44	12.73	11.86	13.59	0.44	0.0207	2011	12.73	12.73																											2.92576	2.92	2.58661	Massachusetts	1	12.73	2011	12.73
Massachusetts	25	859	6646144	12.92	12.06	13.79	0.44	12.73	11.87	13.6	0.44	0.0207	2012	12.73	12.73																														Massachusetts	1	12.73	2012	12.73
Massachusetts	25	1081	6692824	16.15	15.19	17.11	0.49	16	15.03	16.97	0.5	0.0246	2013	16	16																														Massachusetts	1	16	2013	16
Massachusetts	25	1289	6745408	19.11	18.07	20.15	0.53	19.04	17.98	20.1	0.54	0.0274	2014	19.04	19.04																														Massachusetts	1	19.04	2014	19.04
Massachusetts	25	1724	6794422	25.37	24.18	26.57	0.61	25.67	24.43	26.9	0.63	0.0329	2015	25.67	25.67																														Massachusetts	1	25.67	2015	25.67
Massachusetts	25	2227	6811779	32.69	31.34	34.05	0.69	32.99	31.59	34.39	0.72	0.035	2016	32.99	32.99																														Massachusetts	1	32.99	2016	32.99
Massachusetts	25	2168	6859819	31.6	30.27	32.93	0.68	31.76	30.39	33.13	0.7	0.0309	2017	31.76	31.76																														Massachusetts	1	31.76	2017	31.76
Massachusetts	25	2241	6902149	32.47	31.12	33.81	0.69	32.77	31.38	34.16	0.71	0.0333	2018	32.77	32.77																														Massachusetts	1	32.77	2018	32.77
Massachusetts	25	2210	6892503	32.06	30.73	33.4	0.68	32.09	30.72	33.46	0.7	0.0313	2019	32.09	32.09																														Massachusetts	1	32.09	2019	32.09
Massachusetts	25	2302	6893574	33.39	32.03	34.76	0.7	33.86	32.44	35.28	0.72	0.0251	2020	33.86	33.86																														Massachusetts	1	33.86	2020	33.86
Massachusetts	25	2585	6984723	37.01	35.58	38.44	0.73	36.78	35.32	38.23	0.74	0.0242	2021	36.78	36.78																														Massachusetts	1	36.78	2021	36.78
Michigan	26	1394	9883640	14.1	13.36	14.84	0.38	13.95	13.2	14.7	0.38	0.0364	2010	13.95	13.95																														Michigan	1	13.95	2010	13.95
Michigan	26	1386	9876187	14.03	13.29	14.77	0.38	14.26	13.49	15.03	0.39	0.0335	2011	14.26	14.26																											1.69824	2.83	1.84782	Michigan	1	14.26	2011	14.26
Michigan	26	1308	9883360	13.23	12.52	13.95	0.37	13.52	12.77	14.27	0.38	0.0315	2012	13.52	13.52																														Michigan	1	13.52	2012	13.52
Michigan	26	1553	9895622	15.69	14.91	16.47	0.4	15.87	15.06	16.68	0.41	0.0353	2013	15.87	15.87																														Michigan	1	15.87	2013	15.87
Michigan	26	1762	9909877	17.78	16.95	18.61	0.42	18.04	17.17	18.9	0.44	0.0374	2014	18.04	18.04																														Michigan	1	18.04	2014	18.04
Michigan	26	1980	9922576	19.95	19.08	20.83	0.45	20.35	19.43	21.28	0.47	0.0378	2015	20.35	20.35																														Michigan	1	20.35	2015	20.35
Michigan	26	2347	9928300	23.64	22.68	24.6	0.49	24.38	23.36	25.39	0.52	0.0369	2016	24.38	24.38																														Michigan	1	24.38	2016	24.38
Michigan	26	2694	9962311	27.04	26.02	28.06	0.52	27.78	26.7	28.86	0.55	0.0384	2017	27.78	27.78																														Michigan	1	27.78	2017	27.78
Michigan	26	2591	9995915	25.92	24.92	26.92	0.51	26.64	25.59	27.7	0.54	0.0385	2018	26.64	26.64																														Michigan	1	26.64	2018	26.64
Michigan	26	2385	9986857	23.88	22.92	24.84	0.49	24.44	23.42	25.45	0.52	0.0338	2019	24.44	24.44																														Michigan	1	24.44	2019	24.44
Michigan	26	2759	9966555	27.68	26.65	28.72	0.53	28.62	27.52	29.72	0.56	0.0301	2020	28.62	28.62																														Michigan	1	28.62	2020	28.62
Michigan	26	3089	10050811	30.73	29.65	31.82	0.55	31.45	30.31	32.6	0.58	0.029	2021	31.45	31.45																														Michigan	1	31.45	2021	31.45
Minnesota	27	397	5303925	7.49	6.75	8.22	0.38	7.35	6.61	8.08	0.37	0.0104	2010	7.35	7.35																														Minnesota	1	7.35	2010	7.35
Minnesota	27	511	5344861	9.56	8.73	10.39	0.42	9.35	8.53	10.18	0.42	0.0124	2011	9.35	9.35																											0.658545	5.51	1.41436	Minnesota	1	9.35	2011	9.35
Minnesota	27	482	5379139	8.96	8.16	9.76	0.41	8.91	8.1	9.72	0.41	0.0116	2012	8.91	8.91																														Minnesota	1	8.91	2012	8.91
Minnesota	27	523	5420380	9.65	8.82	10.48	0.42	9.6	8.76	10.44	0.43	0.0119	2013	9.6	9.6																														Minnesota	1	9.6	2013	9.6
Minnesota	27	517	5457173	9.47	8.66	10.29	0.42	9.6	8.75	10.44	0.43	0.011	2014	9.6	9.6																														Minnesota	1	9.6	2014	9.6
Minnesota	27	581	5489594	10.58	9.72	11.44	0.44	10.65	9.76	11.53	0.45	0.0111	2015	10.65	10.65																														Minnesota	1	10.65	2015	10.65
Minnesota	27	672	5519952	12.17	11.25	13.09	0.47	12.47	11.51	13.43	0.49	0.0106	2016	12.47	12.47																														Minnesota	1	12.47	2016	12.47
Minnesota	27	733	5576606	13.14	12.19	14.1	0.49	13.34	12.36	14.33	0.5	0.0104	2017	13.34	13.34																														Minnesota	1	13.34	2017	13.34
Minnesota	27	636	5611179	11.33	10.45	12.22	0.45	11.47	10.56	12.38	0.46	0.0094	2018	11.47	11.47																														Minnesota	1	11.47	2018	11.47
Minnesota	27	792	5639632	14.04	13.07	15.02	0.5	14.24	13.23	15.26	0.52	0.0112	2019	14.24	14.24																														Minnesota	1	14.24	2019	14.24
Minnesota	27	1050	5657342	18.56	17.44	19.68	0.57	19.04	17.87	20.22	0.6	0.0114	2020	19.04	19.04																														Minnesota	1	19.04	2020	19.04
Minnesota	27	1356	5707390	23.76	22.49	25.02	0.65	24.55	23.22	25.88	0.68	0.0127	2021	24.55	24.55																														Minnesota	1	24.55	2021	24.55
Mississippi	28	334	2967297	11.26	10.05	12.46	0.62	11.39	10.15	12.63	0.63	0.0087	2010	11.39	11.39																														Mississippi	1	11.39	2010	11.39
Mississippi	28	302	2978512	10.14	9	11.28	0.58	10.7	9.47	11.93	0.63	0.0073	2011	10.7	10.7																											0.202424	7.27	1.43588	Mississippi	1	10.7	2011	10.7
Mississippi	28	310	2984926	10.39	9.23	11.54	0.59	10.66	9.45	11.86	0.61	0.0075	2012	10.66	10.66																														Mississippi	1	10.66	2012	10.66
Mississippi	28	316	2991207	10.56	9.4	11.73	0.59	10.83	9.62	12.05	0.62	0.0072	2013	10.83	10.83																														Mississippi	1	10.83	2013	10.83
Mississippi	28	336	2994079	11.22	10.02	12.42	0.61	11.65	10.38	12.92	0.65	0.0071	2014	11.65	11.65																														Mississippi	1	11.65	2014	11.65
Mississippi	28	351	2992333	11.73	10.5	12.96	0.63	12.34	11.03	13.66	0.67	0.0067	2015	12.34	12.34																														Mississippi	1	12.34	2015	12.34
Mississippi	28	352	2988726	11.78	10.55	13.01	0.63	12.13	10.84	13.43	0.66	0.0055	2016	12.13	12.13																														Mississippi	1	12.13	2016	12.13
Mississippi	28	354	2984100	11.86	10.63	13.1	0.63	12.18	10.88	13.48	0.66	0.005	2017	12.18	12.18																														Mississippi	1	12.18	2017	12.18
Mississippi	28	310	2986530	10.38	9.22	11.54	0.59	10.85	9.61	12.08	0.63	0.0046	2018	10.85	10.85																														Mississippi	1	10.85	2018	10.85
Mississippi	28	394	2976149	13.24	11.93	14.55	0.67	13.63	12.25	15.02	0.71	0.0056	2019	13.63	13.63																														Mississippi	1	13.63	2019	13.63
Mississippi	28	586	2966786	19.75	18.15	21.35	0.82	21.11	19.36	22.85	0.89	0.0064	2020	21.11	21.11																														Mississippi	1	21.11	2020	21.11
Mississippi	28	787	2949965	26.68	24.81	28.54	0.95	28.38	26.36	30.41	1.03	0.0074	2021	28.38	28.38																														Mississippi	1	28.38	2021	28.38
Missouri	29	998	5988927	16.66	15.63	17.7	0.53	17.04	15.96	18.11	0.55	0.026	2010	17.04	17.04																														Missouri	1	17.04	2010	17.04
Missouri	29	963	6010688	16.02	15.01	17.03	0.52	16.41	15.35	17.46	0.54	0.0233	2011	16.41	16.41																											1.33388	4.42	2.16497	Missouri	1	16.41	2011	16.41
Missouri	29	942	6021988	15.64	14.64	16.64	0.51	16.17	15.11	17.22	0.54	0.0227	2012	16.17	16.17																														Missouri	1	16.17	2012	16.17
Missouri	29	1025	6044171	16.96	15.92	18	0.53	17.49	16.4	18.59	0.56	0.0233	2013	17.49	17.49																														Missouri	1	17.49	2013	17.49
Missouri	29	1067	6063589	17.6	16.54	18.65	0.54	18.21	17.1	19.33	0.57	0.0227	2014	18.21	18.21																														Missouri	1	18.21	2014	18.21
Missouri	29	1066	6083672	17.52	16.47	18.57	0.54	17.89	16.8	18.99	0.56	0.0203	2015	17.89	17.89																														Missouri	1	17.89	2015	17.89
Missouri	29	1371	6093000	22.5	21.31	23.69	0.61	23.64	22.36	24.92	0.65	0.0215	2016	23.64	23.64																														Missouri	1	23.64	2016	23.64
Missouri	29	1367	6113532	22.36	21.17	23.55	0.6	23.37	22.1	24.63	0.65	0.0195	2017	23.37	23.37																														Missouri	1	23.37	2017	23.37
Missouri	29	1610	6126452	26.28	25	27.56	0.65	27.48	26.11	28.86	0.7	0.0239	2018	27.48	27.48																														Missouri	1	27.48	2018	27.48
Missouri	29	1583	6137428	25.79	24.52	27.06	0.65	26.87	25.51	28.23	0.69	0.0224	2019	26.87	26.87																														Missouri	1	26.87	2019	26.87
Missouri	29	1875	6151548	30.48	29.1	31.86	0.7	32.1	30.62	33.59	0.76	0.0204	2020	32.1	32.1																														Missouri	1	32.1	2020	32.1
Missouri	29	2155	6168187	34.94	33.46	36.41	0.75	36.52	34.94	38.09	0.8	0.0202	2021	36.52	36.52																														Missouri	1	36.52	2021	36.52
Montana	30	118	989415	11.93	9.77	14.08	1.1	12.88	10.48	15.28	1.22	0.0031	2010	12.88	12.88																														Montana	0	12.88	2010	12.88
Montana	30	141	998199	14.13	11.79	16.46	1.19	14.39	11.92	16.86	1.26	0.0034	2011	14.39	14.39																											-0.076303	3.92	0.482788	Montana	0	14.39	2011	14.39
Montana	30	118	1005141	11.74	9.62	13.86	1.08	11.91	9.71	14.12	1.13	0.0028	2012	11.91	11.91																														Montana	0	11.91	2012	11.91
Montana	30	137	1015165	13.5	11.24	15.76	1.15	14.46	11.97	16.95	1.27	0.0031	2013	14.46	14.46																														Montana	0	14.46	2013	14.46
Montana	30	125	1023579	12.21	10.07	14.35	1.09	12.38	10.12	14.65	1.16	0.0027	2014	12.38	12.38																														Montana	0	12.38	2014	12.38
Montana	30	138	1032949	13.36	11.13	15.59	1.14	13.83	11.44	16.22	1.22	0.0026	2015	13.83	13.83																														Montana	0	13.83	2015	13.83
Montana	30	119	1042520	11.41	9.36	13.47	1.05	11.67	9.49	13.84	1.11	0.0019	2016	11.67	11.67																														Montana	0	11.67	2016	11.67
Montana	30	119	1050493	11.33	9.29	13.36	1.04	11.67	9.49	13.84	1.11	0.0017	2017	11.67	11.67																														Montana	0	11.67	2017	11.67
Montana	30	125	1062305	11.77	9.7	13.83	1.05	12.17	9.96	14.37	1.13	0.0019	2018	12.17	12.17																														Montana	0	12.17	2018	12.17
Montana	30	143	1068778	13.38	11.19	15.57	1.12	14.11	11.72	16.51	1.22	0.002	2019	14.11	14.11																														Montana	0	14.11	2019	14.11
Montana	30	162	1080577	14.99	12.68	17.3	1.18	15.57	13.09	18.06	1.27	0.0018	2020	15.57	15.57																														Montana	0	15.57	2020	15.57
Montana	30	199	1104271	18.02	15.52	20.52	1.28	19.49	16.72	22.26	1.41	0.0019	2021	19.49	19.49																														Montana	0	19.49	2021	19.49
Nebraska	31	117	1826341	6.41	5.25	7.57	0.59	6.67	5.44	7.91	0.63	0.0031	2010	6.67	6.67																														Nebraska	1	6.67	2010	6.67
Nebraska	31	129	1842641	7	5.79	8.21	0.62	7.13	5.87	8.38	0.64	0.0031	2011	7.13	7.13																											0.126121	0.06	0.45703	Nebraska	1	7.13	2011	7.13
Nebraska	31	146	1855525	7.87	6.59	9.14	0.65	7.91	6.6	9.22	0.67	0.0035	2012	7.91	7.91																														Nebraska	1	7.91	2012	7.91
Nebraska	31	117	1868516	6.26	5.13	7.4	0.58	6.47	5.27	7.67	0.61	0.0027	2013	6.47	6.47																														Nebraska	1	6.47	2013	6.47
Nebraska	31	125	1881503	6.64	5.48	7.81	0.59	7.19	5.9	8.47	0.65	0.0027	2014	7.19	7.19																														Nebraska	1	7.19	2014	7.19
Nebraska	31	126	1896190	6.64	5.48	7.81	0.59	6.95	5.71	8.19	0.63	0.0024	2015	6.95	6.95																														Nebraska	1	6.95	2015	6.95
Nebraska	31	120	1907116	6.29	5.17	7.42	0.57	6.44	5.26	7.62	0.6	0.0019	2016	6.44	6.44																														Nebraska	1	6.44	2016	6.44
Nebraska	31	152	1920076	7.92	6.66	9.17	0.64	8.12	6.8	9.44	0.67	0.0022	2017	8.12	8.12																														Nebraska	1	8.12	2017	8.12
Nebraska	31	138	1929268	7.15	5.96	8.35	0.61	7.39	6.13	8.66	0.65	0.002	2018	7.39	7.39																														Nebraska	1	7.39	2018	7.39
Nebraska	31	161	1934408	8.32	7.04	9.61	0.66	8.7	7.32	10.07	0.7	0.0023	2019	8.7	8.7																														Nebraska	1	8.7	2019	8.7
Nebraska	31	214	1937552	11.04	9.57	12.52	0.76	11.3	9.75	12.84	0.79	0.0023	2020	11.3	11.3																														Nebraska	1	11.3	2020	11.3
Nebraska	31	214	1963692	10.9	9.44	12.36	0.74	11.36	9.81	12.91	0.79	0.002	2021	11.36	11.36																														Nebraska	1	11.36	2021	11.36
Nevada	32	578	2700551	21.4	19.66	23.15	0.89	20.73	19.03	22.44	0.87	0.0151	2010	20.73	20.73																														Nevada	0	20.73	2010	20.73
Nevada	32	639	2723322	23.46	21.64	25.28	0.93	22.84	21.05	24.63	0.91	0.0155	2011	22.84	22.84																											-0.0641212	3.19	0.718424	Nevada	0	22.84	2011	22.84
Nevada	32	602	2758931	21.82	20.08	23.56	0.89	20.96	19.27	22.66	0.87	0.0145	2012	20.96	20.96																														Nevada	0	20.96	2012	20.96
Nevada	32	614	2790136	22.01	20.27	23.75	0.89	21.12	19.43	22.81	0.86	0.014	2013	21.12	21.12																														Nevada	0	21.12	2013	21.12
Nevada	32	545	2839099	19.2	17.58	20.81	0.82	18.41	16.84	19.98	0.8	0.0116	2014	18.41	18.41																														Nevada	0	18.41	2014	18.41
Nevada	32	619	2890845	21.41	19.73	23.1	0.86	20.37	18.73	22	0.83	0.0118	2015	20.37	20.37																														Nevada	0	20.37	2015	20.37
Nevada	32	665	2940058	22.62	20.9	24.34	0.88	21.67	19.99	23.35	0.86	0.0105	2016	21.67	21.67																														Nevada	0	21.67	2016	21.67
Nevada	32	676	2998039	22.55	20.85	24.25	0.87	21.58	19.91	23.24	0.85	0.0096	2017	21.58	21.58																														Nevada	0	21.58	2017	21.58
Nevada	32	688	3034392	22.67	20.98	24.37	0.86	21.18	19.56	22.8	0.83	0.0102	2018	21.18	21.18																														Nevada	0	21.18	2018	21.18
Nevada	32	647	3080156	21.01	19.39	22.62	0.83	20.1	18.51	21.68	0.81	0.0092	2019	20.1	20.1																														Nevada	0	20.1	2019	20.1
Nevada	32	832	3138259	26.51	24.71	28.31	0.92	25.97	24.16	27.77	0.92	0.0091	2020	25.97	25.97																														Nevada	0	25.97	2020	25.97
Nevada	32	949	3143991	30.18	28.26	32.11	0.98	29.16	27.27	31.06	0.97	0.0089	2021	29.16	29.16																														Nevada	0	29.16	2021	29.16
New Hampshire	33	160	1316470	12.15	10.27	14.04	0.96	11.81	9.93	13.69	0.96	0.0042	2010	11.81	11.81																														New Hampshire	0	11.81	2010	11.81
New Hampshire	33	210	1318194	15.93	13.78	18.09	1.1	15.35	13.21	17.49	1.09	0.0051	2011	15.35	15.35																											3.168	2.05	1.8683	New Hampshire	0	15.35	2011	15.35
New Hampshire	33	173	1320718	13.1	11.15	15.05	1	13.39	11.35	15.44	1.04	0.0042	2012	13.39	13.39																														New Hampshire	0	13.39	2012	13.39
New Hampshire	33	203	1323459	15.34	13.23	17.45	1.08	15.09	12.94	17.23	1.09	0.0046	2013	15.09	15.09																														New Hampshire	0	15.09	2013	15.09
New Hampshire	33	334	1326813	25.17	22.47	27.87	1.38	26.21	23.32	29.1	1.48	0.0071	2014	26.21	26.21																														New Hampshire	0	26.21	2014	26.21
New Hampshire	33	422	1330608	31.71	28.69	34.74	1.54	34.32	30.96	37.68	1.72	0.0081	2015	34.32	34.32																														New Hampshire	0	34.32	2015	34.32
New Hampshire	33	481	1334795	36.04	32.82	39.26	1.64	38.99	35.41	42.57	1.83	0.0076	2016	38.99	38.99																														New Hampshire	0	38.99	2016	38.99
New Hampshire	33	467	1342795	34.78	31.62	37.93	1.61	36.96	33.5	40.41	1.76	0.0066	2017	36.96	36.96																														New Hampshire	0	36.96	2017	36.96
New Hampshire	33	452	1356458	33.32	30.25	36.39	1.57	35.79	32.4	39.19	1.73	0.0067	2018	35.79	35.79																														New Hampshire	0	35.79	2018	35.79
New Hampshire	33	407	1359711	29.93	27.02	32.84	1.48	32.03	28.82	35.23	1.64	0.0058	2019	32.03	32.03																														New Hampshire	0	32.03	2019	32.03
New Hampshire	33	393	1366275	28.76	25.92	31.61	1.45	30.28	27.18	33.38	1.58	0.0043	2020	30.28	30.28																														New Hampshire	0	30.28	2020	30.28
New Hampshire	33	441	1388992	31.75	28.79	34.71	1.51	32.33	29.21	35.46	1.59	0.0041	2021	32.33	32.33																														New Hampshire	0	32.33	2021	32.33
New Jersey	34	868	8791894	9.87	9.22	10.53	0.34	9.77	9.11	10.42	0.34	0.0226	2010	9.77	9.77																														New Jersey	0	9.77	2010	9.77
New Jersey	34	1012	8821155	11.47	10.77	12.18	0.36	11.31	10.6	12.01	0.36	0.0245	2011	11.31	11.31																											2.78745	0.33	2.648	New Jersey	0	11.31	2011	11.31
New Jersey	34	1222	8864590	13.79	13.01	14.56	0.39	13.74	12.96	14.52	0.4	0.0294	2012	13.74	13.74																														New Jersey	0	13.74	2012	13.74
New Jersey	34	1294	8899339	14.54	13.75	15.33	0.4	14.49	13.69	15.3	0.41	0.0294	2013	14.49	14.49																														New Jersey	0	14.49	2013	14.49
New Jersey	34	1253	8938175	14.02	13.24	14.79	0.4	14.02	13.23	14.81	0.4	0.0266	2014	14.02	14.02																														New Jersey	0	14.02	2014	14.02
New Jersey	34	1454	8958013	16.23	15.4	17.07	0.43	16.34	15.48	17.19	0.44	0.0277	2015	16.34	16.34																														New Jersey	0	16.34	2015	16.34
New Jersey	34	2056	8944469	22.99	21.99	23.98	0.51	23.21	22.19	24.23	0.52	0.0323	2016	23.21	23.21																														New Jersey	0	23.21	2016	23.21
New Jersey	34	2685	9005644	29.81	28.69	30.94	0.58	30	28.84	31.16	0.59	0.0382	2017	30	30																														New Jersey	0	30	2017	30
New Jersey	34	2900	8908520	32.55	31.37	33.74	0.6	33.11	31.88	34.34	0.63	0.043	2018	33.11	33.11																														New Jersey	0	33.11	2018	33.11
New Jersey	34	2805	8882190	31.58	30.41	32.75	0.6	31.72	30.52	32.92	0.61	0.0397	2019	31.72	31.72																														New Jersey	0	31.72	2019	31.72
New Jersey	34	2840	8882371	31.97	30.8	33.15	0.6	32.09	30.88	33.3	0.62	0.0309	2020	32.09	32.09																														New Jersey	0	32.09	2020	32.09
New Jersey	34	3056	9267130	32.98	31.81	34.15	0.6	32.42	31.24	33.6	0.6	0.0286	2021	32.42	32.42																														New Jersey	0	32.42	2021	32.42
New Mexico	35	478	2059179	23.21	21.13	25.29	1.06	23.82	21.64	26	1.11	0.0125	2010	23.82	23.82																														New Mexico	0	23.82	2010	23.82
New Mexico	35	529	2082224	25.41	23.24	27.57	1.1	26.31	24.01	28.6	1.17	0.0128	2011	26.31	26.31																											0.40097	12.57	2.27564	New Mexico	0	26.31	2011	26.31
New Mexico	35	492	2085538	23.59	21.51	25.68	1.06	24.66	22.43	26.89	1.14	0.0119	2012	24.66	24.66																														New Mexico	0	24.66	2012	24.66
New Mexico	35	458	2085287	21.96	19.95	23.97	1.03	22.63	20.5	24.75	1.09	0.0104	2013	22.63	22.63																														New Mexico	0	22.63	2013	22.63
New Mexico	35	547	2085572	26.23	24.03	28.43	1.12	27.29	24.94	29.64	1.2	0.0116	2014	27.29	27.29																														New Mexico	0	27.29	2014	27.29
New Mexico	35	501	2085109	24.03	21.92	26.13	1.07	25.31	23.04	27.58	1.16	0.0096	2015	25.31	25.31																														New Mexico	0	25.31	2015	25.31
New Mexico	35	500	2081015	24.03	21.92	26.13	1.07	25.19	22.92	27.46	1.16	0.0079	2016	25.19	25.19																														New Mexico	0	25.19	2016	25.19
New Mexico	35	493	2088070	23.61	21.53	25.69	1.06	24.84	22.59	27.09	1.15	0.007	2017	24.84	24.84																														New Mexico	0	24.84	2017	24.84
New Mexico	35	537	2095428	25.63	23.46	27.79	1.11	26.68	24.36	29.01	1.19	0.008	2018	26.68	26.68																														New Mexico	0	26.68	2018	26.68
New Mexico	35	599	2096829	28.57	26.28	30.85	1.17	30.15	27.67	32.64	1.27	0.0085	2019	30.15	30.15																														New Mexico	0	30.15	2019	30.15
New Mexico	35	784	2106319	37.22	34.62	39.83	1.33	39.04	36.24	41.85	1.43	0.0085	2020	39.04	39.04																														New Mexico	0	39.04	2020	39.04
New Mexico	35	1052	2115877	49.72	46.71	52.72	1.53	51.61	48.41	54.81	1.63	0.0099	2021	51.61	51.61																														New Mexico	0	51.61	2021	51.61
New York	36	1557	19378102	8.03	7.64	8.43	0.2	7.8	7.4	8.19	0.2	0.0406	2010	7.8	7.8																														New York	0	7.8	2010	7.8
New York	36	1948	19465197	10.01	9.56	10.45	0.23	9.67	9.24	10.11	0.22	0.0471	2011	9.67	9.67																											1.34952	3.34	1.90436	New York	0	9.67	2011	9.67
New York	36	2106	19570261	10.76	10.3	11.22	0.23	10.42	9.97	10.87	0.23	0.0507	2012	10.42	10.42																														New York	0	10.42	2012	10.42
New York	36	2309	19651127	11.75	11.27	12.23	0.24	11.31	10.84	11.78	0.24	0.0525	2013	11.31	11.31																														New York	0	11.31	2013	11.31
New York	36	2300	19746227	11.65	11.17	12.12	0.24	11.3	10.83	11.77	0.24	0.0489	2014	11.3	11.3																														New York	0	11.3	2014	11.3
New York	36	2754	19795791	13.91	13.39	14.43	0.27	13.58	13.07	14.1	0.26	0.0526	2015	13.58	13.58																														New York	0	13.58	2015	13.58
New York	36	3638	19745289	18.42	17.83	19.02	0.31	18.04	17.44	18.64	0.31	0.0572	2016	18.04	18.04																														New York	0	18.04	2016	18.04
New York	36	3921	19849399	19.75	19.14	20.37	0.32	19.45	18.83	20.07	0.32	0.0558	2017	19.45	19.45																														New York	0	19.45	2017	19.45
New York	36	3697	19542209	18.92	18.31	19.53	0.31	18.41	17.81	19.02	0.31	0.0549	2018	18.41	18.41																														New York	0	18.41	2018	18.41
New York	36	3617	19453561	18.59	17.99	19.2	0.31	18.23	17.62	18.84	0.31	0.0512	2019	18.23	18.23																														New York	0	18.23	2019	18.23
New York	36	4965	19336776	25.68	24.96	26.39	0.36	25.41	24.68	26.14	0.37	0.0541	2020	25.41	25.41																														New York	0	25.41	2020	25.41
New York	36	5842	19835913	29.45	28.7	30.21	0.39	28.75	27.99	29.51	0.39	0.0548	2021	28.75	28.75																														New York	0	28.75	2021	28.75
North Carolina	37	1093	9535483	11.46	10.78	12.14	0.35	11.4	10.72	12.08	0.35	0.0285	2010	11.4	11.4																														North Carolina	1	11.4	2010	11.4
North Carolina	37	1264	9656401	13.09	12.37	13.81	0.37	13.05	12.32	13.78	0.37	0.0306	2011	13.05	13.05																											1.4517	8.26	2.57685	North Carolina	1	13.05	2011	13.05
North Carolina	37	1298	9752073	13.31	12.59	14.03	0.37	13.32	12.59	14.06	0.37	0.0313	2012	13.32	13.32																														North Carolina	1	13.32	2012	13.32
North Carolina	37	1259	9848060	12.78	12.08	13.49	0.36	12.89	12.17	13.61	0.37	0.0286	2013	12.89	12.89																														North Carolina	1	12.89	2013	12.89
North Carolina	37	1358	9943964	13.66	12.93	14.38	0.37	13.8	13.06	14.55	0.38	0.0289	2014	13.8	13.8																														North Carolina	1	13.8	2014	13.8
North Carolina	37	1567	10042802	15.6	14.83	16.38	0.39	15.79	15	16.59	0.41	0.0299	2015	15.79	15.79																														North Carolina	1	15.79	2015	15.79
North Carolina	37	1956	10146788	19.28	18.42	20.13	0.44	19.69	18.81	20.58	0.45	0.0307	2016	19.69	19.69																														North Carolina	1	19.69	2016	19.69
North Carolina	37	2414	10273419	23.5	22.56	24.43	0.48	24.12	23.14	25.1	0.5	0.0344	2017	24.12	24.12																														North Carolina	1	24.12	2017	24.12
North Carolina	37	2259	10383620	21.76	20.86	22.65	0.46	22.38	21.43	23.32	0.48	0.0335	2018	22.38	22.38																														North Carolina	1	22.38	2018	22.38
North Carolina	37	2266	10488084	21.61	20.72	22.5	0.45	22.27	21.34	23.21	0.48	0.0321	2019	22.27	22.27																														North Carolina	1	22.27	2019	22.27
North Carolina	37	3146	10600823	29.68	28.64	30.71	0.53	30.9	29.8	32	0.56	0.0343	2020	30.9	30.9																														North Carolina	1	30.9	2020	30.9
North Carolina	37	3981	10551162	37.73	36.56	38.9	0.6	39.16	37.92	40.4	0.63	0.0373	2021	39.16	39.16																														North Carolina	1	39.16	2021	39.16
North Dakota	38	23	672591	3.42	2.17	5.13	0.71	3.41	2.14	5.16	0.73	0.0006	2010	3.41	3.41																														North Dakota	1	3.41	2010	3.41
North Dakota	38	16	683932	Unreliable	1.34	3.8	0.58	Unreliable	1.14	3.36	0.52	0.0004	2011		Unreliable																											1.07445	1.61	1.48067	North Dakota	1	Unreliable	2011	Unreliable
North Dakota	38	21	699628	3	1.86	4.59	0.66	3.12	1.9	4.82	0.7	0.0005	2012	3.12	3.12																														North Dakota	1	3.12	2012	3.12
North Dakota	38	20	723393	2.76	1.69	4.27	0.62	2.82	1.7	4.4	0.65	0.0005	2013	2.82	2.82																														North Dakota	1	2.82	2013	2.82
North Dakota	38	43	739482	5.81	4.21	7.83	0.89	6.26	4.47	8.53	0.99	0.0009	2014	6.26	6.26																														North Dakota	1	6.26	2014	6.26
North Dakota	38	61	756927	8.06	6.16	10.35	1.03	8.6	6.53	11.11	1.13	0.0012	2015	8.6	8.6																														North Dakota	1	8.6	2015	8.6
North Dakota	38	77	757952	10.16	8.02	12.7	1.16	10.61	8.32	13.34	1.24	0.0012	2016	10.61	10.61																														North Dakota	1	10.61	2016	10.61
North Dakota	38	68	755393	9	6.99	11.41	1.09	9.24	7.12	11.8	1.15	0.001	2017	9.24	9.24																														North Dakota	1	9.24	2017	9.24
North Dakota	38	70	760077	9.21	7.18	11.64	1.1	10.17	7.88	12.92	1.24	0.001	2018	10.17	10.17																														North Dakota	1	10.17	2018	10.17
North Dakota	38	82	762062	10.76	8.56	13.36	1.19	11.36	8.96	14.2	1.29	0.0012	2019	11.36	11.36																														North Dakota	1	11.36	2019	11.36
North Dakota	38	114	765309	14.9	12.16	17.63	1.4	15.55	12.64	18.46	1.48	0.0012	2020	15.55	15.55																														North Dakota	1	15.55	2020	15.55
North Dakota	38	124	774948	16	13.18	18.82	1.44	17.16	14.09	20.23	1.57	0.0012	2021	17.16	17.16																														North Dakota	1	17.16	2021	17.16
Ohio	39	1835	11536504	15.91	15.18	16.63	0.37	16.09	15.34	16.84	0.38	0.0479	2010	16.09	16.09																														Ohio	1	16.09	2010	16.09
Ohio	39	2025	11544951	17.54	16.78	18.3	0.39	17.72	16.93	18.5	0.4	0.049	2011	17.72	17.72																											3.17994	0.95	3.27764	Ohio	1	17.72	2011	17.72
Ohio	39	2125	11544225	18.41	17.62	19.19	0.4	18.9	18.08	19.72	0.42	0.0512	2012	18.9	18.9																														Ohio	1	18.9	2012	18.9
Ohio	39	2347	11570808	20.28	19.46	21.1	0.42	20.79	19.93	21.65	0.44	0.0534	2013	20.79	20.79																														Ohio	1	20.79	2013	20.79
Ohio	39	2744	11594163	23.67	22.78	24.55	0.45	24.64	23.69	25.58	0.48	0.0583	2014	24.64	24.64																														Ohio	1	24.64	2014	24.64
Ohio	39	3310	11613423	28.5	27.53	29.47	0.5	29.91	28.87	30.95	0.53	0.0632	2015	29.91	29.91																														Ohio	1	29.91	2015	29.91
Ohio	39	4329	11614373	37.27	36.16	38.38	0.57	39.12	37.93	40.32	0.61	0.068	2016	39.12	39.12																														Ohio	1	39.12	2016	39.12
Ohio	39	5111	11658609	43.84	42.64	45.04	0.61	46.35	45.04	47.65	0.66	0.0728	2017	46.35	46.35																														Ohio	1	46.35	2017	46.35
Ohio	39	3980	11689442	34.05	32.99	35.11	0.54	35.93	34.79	37.08	0.58	0.0591	2018	35.93	35.93																														Ohio	1	35.93	2018	35.93
Ohio	39	4251	11689100	36.37	35.27	37.46	0.56	38.28	37.09	39.46	0.6	0.0602	2019	38.28	38.28																														Ohio	1	38.28	2019	38.28
Ohio	39	5204	11693217	44.5	43.3	45.71	0.62	47.15	45.84	48.47	0.67	0.0567	2020	47.15	47.15																														Ohio	1	47.15	2020	47.15
Ohio	39	5397	11780017	45.81	44.59	47.04	0.62	48.1	46.78	49.41	0.67	0.0506	2021	48.1	48.1																														Ohio	1	48.1	2021	48.1
Oklahoma	40	717	3751351	19.11	17.71	20.51	0.71	19.44	17.99	20.89	0.74	0.0187	2010	19.44	19.44																														Oklahoma	1	19.44	2010	19.44
Oklahoma	40	703	3791508	18.54	17.17	19.91	0.7	18.92	17.5	20.35	0.73	0.017	2011	18.92	18.92																											-0.182	5.03	0.0269091	Oklahoma	1	18.92	2011	18.92
Oklahoma	40	771	3814820	20.21	18.78	21.64	0.73	20.59	19.11	22.07	0.76	0.0186	2012	20.59	20.59																														Oklahoma	1	20.59	2012	20.59
Oklahoma	40	790	3850568	20.52	19.09	21.95	0.73	20.64	19.17	22.11	0.75	0.018	2013	20.64	20.64																														Oklahoma	1	20.64	2013	20.64
Oklahoma	40	777	3878051	20.04	18.63	21.44	0.72	20.35	18.89	21.81	0.75	0.0165	2014	20.35	20.35																														Oklahoma	1	20.35	2014	20.35
Oklahoma	40	725	3911338	18.54	17.19	19.89	0.69	19	17.59	20.42	0.72	0.0138	2015	19	19																														Oklahoma	1	19	2015	19
Oklahoma	40	813	3923561	20.72	19.3	22.15	0.73	21.53	20.02	23.04	0.77	0.0128	2016	21.53	21.53																														Oklahoma	1	21.53	2016	21.53
Oklahoma	40	775	3930864	19.72	18.33	21.1	0.71	20.08	18.63	21.53	0.74	0.011	2017	20.08	20.08																														Oklahoma	1	20.08	2017	20.08
Oklahoma	40	716	3943079	18.16	16.83	19.49	0.68	18.38	17	19.76	0.7	0.0106	2018	18.38	18.38																														Oklahoma	1	18.38	2018	18.38
Oklahoma	40	645	3956971	16.3	15.04	17.56	0.64	16.66	15.35	17.98	0.67	0.0091	2019	16.66	16.66																														Oklahoma	1	16.66	2019	16.66
Oklahoma	40	762	3980783	19.14	17.78	20.5	0.69	19.42	18.01	20.83	0.72	0.0083	2020	19.42	19.42																														Oklahoma	1	19.42	2020	19.42
Oklahoma	40	960	3986639	24.08	22.56	25.6	0.78	24.45	22.87	26.03	0.81	0.009	2021	24.45	24.45																														Oklahoma	1	24.45	2021	24.45
Oregon	41	503	3831074	13.13	11.98	14.28	0.59	12.91	11.76	14.06	0.59	0.0131	2010	12.91	12.91																														Oregon	0	12.91	2010	12.91
Oregon	41	532	3871859	13.74	12.57	14.91	0.6	13.55	12.37	14.72	0.6	0.0129	2011	13.55	13.55																											0.0196364	8.12	1.13891	Oregon	0	13.55	2011	13.55
Oregon	41	490	3899353	12.57	11.45	13.68	0.57	12.47	11.34	13.59	0.57	0.0118	2012	12.47	12.47																														Oregon	0	12.47	2012	12.47
Oregon	41	455	3930065	11.58	10.51	12.64	0.54	11.32	10.26	12.39	0.54	0.0103	2013	11.32	11.32																														Oregon	0	11.32	2013	11.32
Oregon	41	522	3970239	13.15	12.02	14.28	0.58	12.85	11.72	13.97	0.57	0.0111	2014	12.85	12.85																														Oregon	0	12.85	2014	12.85
Oregon	41	505	4028977	12.53	11.44	13.63	0.56	12.05	10.97	13.12	0.55	0.0096	2015	12.05	12.05																														Oregon	0	12.05	2015	12.05
Oregon	41	506	4093465	12.36	11.28	13.44	0.55	11.94	10.87	13	0.54	0.008	2016	11.94	11.94																														Oregon	0	11.94	2016	11.94
Oregon	41	530	4142776	12.79	11.7	13.88	0.56	12.37	11.29	13.45	0.55	0.0075	2017	12.37	12.37																														Oregon	0	12.37	2017	12.37
Oregon	41	547	4190713	13.05	11.96	14.15	0.56	12.57	11.49	13.65	0.55	0.0081	2018	12.57	12.57																														Oregon	0	12.57	2018	12.57
Oregon	41	615	4217737	14.58	13.43	15.73	0.59	13.97	12.84	15.1	0.58	0.0087	2019	13.97	13.97																														Oregon	0	13.97	2019	13.97
Oregon	41	803	4241507	18.93	17.62	20.24	0.67	18.67	17.35	19.99	0.67	0.0087	2020	18.67	18.67																														Oregon	0	18.67	2020	18.67
Oregon	41	1171	4246155	27.58	26	29.16	0.81	26.79	25.23	28.36	0.8	0.011	2021	26.79	26.79																														Oregon	0	26.79	2021	26.79
Pennsylvania	42	1916	12702379	15.08	14.41	15.76	0.34	15.33	14.63	16.03	0.36	0.05	2010	15.33	15.33																														Pennsylvania	0	15.33	2010	15.33
Pennsylvania	42	2289	12742886	17.96	17.23	18.7	0.38	18.32	17.55	19.09	0.39	0.0554	2011	18.32	18.32																											2.99376	0.81	2.93691	Pennsylvania	0	18.32	2011	18.32
Pennsylvania	42	2365	12763536	18.53	17.78	19.28	0.38	18.95	18.17	19.73	0.4	0.057	2012	18.95	18.95																														Pennsylvania	0	18.95	2012	18.95
Pennsylvania	42	2426	12773801	18.99	18.24	19.75	0.39	19.39	18.6	20.18	0.4	0.0552	2013	19.39	19.39																														Pennsylvania	0	19.39	2013	19.39
Pennsylvania	42	2732	12787209	21.37	20.56	22.17	0.41	21.9	21.06	22.74	0.43	0.0581	2014	21.9	21.9																														Pennsylvania	0	21.9	2014	21.9
Pennsylvania	42	3264	12802503	25.5	24.62	26.37	0.45	26.33	25.4	27.25	0.47	0.0623	2015	26.33	26.33																														Pennsylvania	0	26.33	2015	26.33
Pennsylvania	42	4627	12784227	36.19	35.15	37.24	0.53	37.85	36.73	38.97	0.57	0.0727	2016	37.85	37.85																														Pennsylvania	0	37.85	2016	37.85
Pennsylvania	42	5388	12805537	42.08	40.95	43.2	0.57	44.29	43.07	45.5	0.62	0.0767	2017	44.29	44.29																														Pennsylvania	0	44.29	2017	44.29
Pennsylvania	42	4415	12807060	34.47	33.46	35.49	0.52	36.13	35.04	37.23	0.56	0.0655	2018	36.13	36.13																														Pennsylvania	0	36.13	2018	36.13
Pennsylvania	42	4377	12801989	34.19	33.18	35.2	0.52	35.64	34.56	36.73	0.56	0.062	2019	35.64	35.64																														Pennsylvania	0	35.64	2019	35.64
Pennsylvania	42	5168	12783254	40.43	39.33	41.53	0.56	42.44	41.25	43.63	0.61	0.0563	2020	42.44	42.44																														Pennsylvania	0	42.44	2020	42.44
Pennsylvania	42	5449	12964056	42.03	40.92	43.15	0.57	43.25	42.07	44.43	0.6	0.0511	2021	43.25	43.25																														Pennsylvania	0	43.25	2021	43.25
Rhode Island	44	167	1052567	15.87	13.46	18.27	1.23	15.51	13.11	17.9	1.22	0.0044	2010	15.51	15.51																														Rhode Island	0	15.51	2010	15.51
Rhode Island	44	190	1051302	18.07	15.5	20.64	1.31	17.67	15.1	20.24	1.31	0.0046	2011	17.67	17.67																											1.86352	3.56	2.17455	Rhode Island	0	17.67	2011	17.67
Rhode Island	44	196	1050292	18.66	16.05	21.27	1.33	18.24	15.62	20.86	1.34	0.0047	2012	18.24	18.24																														Rhode Island	0	18.24	2012	18.24
Rhode Island	44	241	1051511	22.92	20.03	25.81	1.48	22.37	19.48	25.27	1.48	0.0055	2013	22.37	22.37																														Rhode Island	0	22.37	2013	22.37
Rhode Island	44	247	1055173	23.41	20.49	26.33	1.49	23.35	20.36	26.34	1.53	0.0052	2014	23.35	23.35																														Rhode Island	0	23.35	2014	23.35
Rhode Island	44	310	1056298	29.35	26.08	32.61	1.67	28.18	24.95	31.42	1.65	0.0059	2015	28.18	28.18																														Rhode Island	0	28.18	2015	28.18
Rhode Island	44	326	1056426	30.86	27.51	34.21	1.71	30.83	27.39	34.26	1.75	0.0051	2016	30.83	30.83																														Rhode Island	0	30.83	2016	30.83
Rhode Island	44	320	1059639	30.2	26.89	33.51	1.69	31.02	27.52	34.52	1.79	0.0046	2017	31.02	31.02																														Rhode Island	0	31.02	2017	31.02
Rhode Island	44	317	1057315	29.98	26.68	33.28	1.68	30.1	26.66	33.54	1.76	0.0047	2018	30.1	30.1																														Rhode Island	0	30.1	2018	30.1
Rhode Island	44	307	1059361	28.98	25.74	32.22	1.65	29.55	26.13	32.97	1.74	0.0043	2019	29.55	29.55																														Rhode Island	0	29.55	2019	29.55
Rhode Island	44	397	1057125	37.55	33.86	41.25	1.88	38.16	34.29	42.03	1.98	0.0043	2020	38.16	38.16																														Rhode Island	0	38.16	2020	38.16
Rhode Island	44	455	1095610	41.53	37.71	45.35	1.95	41.72	37.77	45.67	2.01	0.0043	2021	41.72	41.72																														Rhode Island	0	41.72	2021	41.72
South Carolina	45	678	4625364	14.66	13.55	15.76	0.56	14.63	13.51	15.74	0.57	0.0177	2010	14.63	14.63																														South Carolina	1	14.63	2010	14.63
South Carolina	45	618	4679230	13.21	12.17	14.25	0.53	13.31	12.24	14.38	0.54	0.0149	2011	13.31	13.31																											1.17927	7.83	2.97485	South Carolina	1	13.31	2011	13.31
South Carolina	45	587	4723723	12.43	11.42	13.43	0.51	12.46	11.43	13.48	0.52	0.0141	2012	12.46	12.46																														South Carolina	1	12.46	2012	12.46
South Carolina	45	620	4774839	12.98	11.96	14.01	0.52	12.97	11.92	14.01	0.53	0.0141	2013	12.97	12.97																														South Carolina	1	12.97	2013	12.97
South Carolina	45	701	4832482	14.51	13.43	15.58	0.55	14.44	13.34	15.53	0.56	0.0149	2014	14.44	14.44																														South Carolina	1	14.44	2014	14.44
South Carolina	45	761	4896146	15.54	14.44	16.65	0.56	15.65	14.51	16.8	0.58	0.0145	2015	15.65	15.65																														South Carolina	1	15.65	2015	15.65
South Carolina	45	879	4961119	17.72	16.55	18.89	0.6	18.09	16.87	19.32	0.63	0.0138	2016	18.09	18.09																														South Carolina	1	18.09	2016	18.09
South Carolina	45	1008	5024369	20.06	18.82	21.3	0.63	20.51	19.21	21.81	0.66	0.0144	2017	20.51	20.51																														South Carolina	1	20.51	2017	20.51
South Carolina	45	1125	5084127	22.13	20.83	23.42	0.66	22.64	21.28	24	0.69	0.0167	2018	22.64	22.64																														South Carolina	1	22.64	2018	22.64
South Carolina	45	1127	5148714	21.89	20.61	23.17	0.65	22.68	21.32	24.04	0.69	0.016	2019	22.68	22.68																														South Carolina	1	22.68	2019	22.68
South Carolina	45	1739	5218040	33.33	31.76	34.89	0.8	34.92	33.24	36.61	0.86	0.0189	2020	34.92	34.92																														South Carolina	1	34.92	2020	34.92
South Carolina	45	2138	5190705	41.19	39.44	42.93	0.89	42.75	40.89	44.61	0.95	0.02	2021	42.75	42.75																														South Carolina	1	42.75	2021	42.75
South Dakota	46	45	814180	5.53	4.03	7.4	0.82	6.26	4.53	8.43	0.95	0.0012	2010	6.26	6.26																														South Dakota	1	6.26	2010	6.26
South Dakota	46	57	824082	6.92	5.24	8.96	0.92	7.09	5.32	9.25	0.96	0.0014	2011	7.09	7.09																											0.340545	2.34	0.584848	South Dakota	1	7.09	2011	7.09
South Dakota	46	42	833354	5.04	3.63	6.81	0.78	5.5	3.93	7.49	0.87	0.001	2012	5.5	5.5																														South Dakota	1	5.5	2012	5.5
South Dakota	46	55	844877	6.51	4.9	8.47	0.88	6.95	5.19	9.11	0.96	0.0013	2013	6.95	6.95																														South Dakota	1	6.95	2013	6.95
South Dakota	46	63	853175	7.38	5.67	9.45	0.93	7.8	5.95	10.03	1.01	0.0013	2014	7.8	7.8																														South Dakota	1	7.8	2014	7.8
South Dakota	46	65	858469	7.57	5.84	9.65	0.94	8.36	6.41	10.71	1.06	0.0012	2015	8.36	8.36																														South Dakota	1	8.36	2015	8.36
South Dakota	46	69	865454	7.97	6.2	10.09	0.96	8.42	6.5	10.73	1.04	0.0011	2016	8.42	8.42																														South Dakota	1	8.42	2016	8.42
South Dakota	46	73	869666	8.39	6.58	10.55	0.98	8.46	6.58	10.7	1.02	0.001	2017	8.46	8.46																														South Dakota	1	8.46	2017	8.46
South Dakota	46	57	882235	6.46	4.89	8.37	0.86	6.88	5.17	8.97	0.93	0.0008	2018	6.88	6.88																														South Dakota	1	6.88	2018	6.88
South Dakota	46	86	884659	9.72	7.78	12.01	1.05	10.47	8.34	12.98	1.15	0.0012	2019	10.47	10.47																														South Dakota	1	10.47	2019	10.47
South Dakota	46	83	892717	9.3	7.41	11.53	1.02	10.29	8.15	12.82	1.16	0.0009	2020	10.29	10.29																														South Dakota	1	10.29	2020	10.29
South Dakota	46	105	895376	11.73	9.48	13.97	1.14	12.63	10.15	15.11	1.27	0.001	2021	12.63	12.63																														South Dakota	1	12.63	2021	12.63
Tennessee	47	1080	6346105	17.02	16	18.03	0.52	16.91	15.89	17.93	0.52	0.0282	2010	16.91	16.91																														Tennessee	1	16.91	2010	16.91
Tennessee	47	1090	6403353	17.02	16.01	18.03	0.52	17.16	16.13	18.19	0.53	0.0264	2011	17.16	17.16																											1.62097	10.96	3.75788	Tennessee	1	17.16	2011	17.16
Tennessee	47	1131	6456243	17.52	16.5	18.54	0.52	17.61	16.57	18.65	0.53	0.0273	2012	17.61	17.61																														Tennessee	1	17.61	2012	17.61
Tennessee	47	1187	6495978	18.27	17.23	19.31	0.53	18.1	17.05	19.15	0.54	0.027	2013	18.1	18.1																														Tennessee	1	18.1	2013	18.1
Tennessee	47	1269	6549352	19.38	18.31	20.44	0.54	19.51	18.42	20.61	0.56	0.027	2014	19.51	19.51																														Tennessee	1	19.51	2014	19.51
Tennessee	47	1457	6600299	22.07	20.94	23.21	0.58	22.16	21	23.32	0.59	0.0278	2015	22.16	22.16																														Tennessee	1	22.16	2015	22.16
Tennessee	47	1630	6651194	24.51	23.32	25.7	0.61	24.53	23.32	25.75	0.62	0.0256	2016	24.53	24.53																														Tennessee	1	24.53	2016	24.53
Tennessee	47	1776	6715984	26.44	25.21	27.67	0.63	26.58	25.31	27.84	0.65	0.0253	2017	26.58	26.58																														Tennessee	1	26.58	2017	26.58
Tennessee	47	1823	6770010	26.93	25.69	28.16	0.63	27.48	26.19	28.77	0.66	0.0271	2018	27.48	27.48																														Tennessee	1	27.48	2018	27.48
Tennessee	47	2089	6829174	30.59	29.28	31.9	0.67	31.18	29.81	32.55	0.7	0.0296	2019	31.18	31.18																														Tennessee	1	31.18	2019	31.18
Tennessee	47	3034	6886834	44.06	42.49	45.62	0.8	45.64	43.98	47.3	0.85	0.0331	2020	45.64	45.64																														Tennessee	1	45.64	2020	45.64
Tennessee	47	3813	6975218	54.66	52.93	56.4	0.89	56.6	54.77	58.44	0.94	0.0357	2021	56.6	56.6																														Tennessee	1	56.6	2021	56.6
Texas	48	2399	25145561	9.54	9.16	9.92	0.19	9.59	9.2	9.97	0.2	0.0626	2010	9.59	9.59																														Texas	1	9.59	2010	9.59
Texas	48	2589	25674681	10.08	9.7	10.47	0.2	10.13	9.74	10.52	0.2	0.0626	2011	10.13	10.13																											0.125273	2.65	0.663394	Texas	1	10.13	2011	10.13
Texas	48	2447	26059203	9.39	9.02	9.76	0.19	9.4	9.03	9.78	0.19	0.059	2012	9.4	9.4																														Texas	1	9.4	2012	9.4
Texas	48	2446	26448193	9.25	8.88	9.61	0.19	9.26	8.89	9.63	0.19	0.0556	2013	9.26	9.26																														Texas	1	9.26	2013	9.26
Texas	48	2601	26956958	9.65	9.28	10.02	0.19	9.68	9.31	10.06	0.19	0.0553	2014	9.68	9.68																														Texas	1	9.68	2014	9.68
Texas	48	2588	27469114	9.42	9.06	9.78	0.19	9.4	9.04	9.77	0.19	0.0494	2015	9.4	9.4																														Texas	1	9.4	2015	9.4
Texas	48	2831	27862596	10.16	9.79	10.53	0.19	10.13	9.75	10.51	0.19	0.0445	2016	10.13	10.13																														Texas	1	10.13	2016	10.13
Texas	48	2989	28304596	10.56	10.18	10.94	0.19	10.52	10.14	10.9	0.19	0.0426	2017	10.52	10.52																														Texas	1	10.52	2017	10.52
Texas	48	3005	28701845	10.47	10.1	10.84	0.19	10.42	10.04	10.79	0.19	0.0446	2018	10.42	10.42																														Texas	1	10.42	2018	10.42
Texas	48	3136	28995881	10.82	10.44	11.19	0.19	10.78	10.4	11.17	0.19	0.0444	2019	10.78	10.78																														Texas	1	10.78	2019	10.78
Texas	48	4172	29360759	14.21	13.78	14.64	0.22	14.13	13.7	14.57	0.22	0.0454	2020	14.13	14.13																														Texas	1	14.13	2020	14.13
Texas	48	4984	29527941	16.88	16.41	17.35	0.24	16.78	16.31	17.25	0.24	0.0467	2021	16.78	16.78																														Texas	1	16.78	2021	16.78
Utah	49	433	2763885	15.67	14.19	17.14	0.75	16.9	15.27	18.52	0.83	0.0113	2010	16.9	16.9																														Utah	0	16.9	2010	16.9
Utah	49	504	2817222	17.89	16.33	19.45	0.8	19.47	17.74	21.2	0.88	0.0122	2011	19.47	19.47																											0.169636	0.61	-0.320303	Utah	0	19.47	2011	19.47
Utah	49	601	2855287	21.05	19.37	22.73	0.86	23.13	21.25	25.01	0.96	0.0145	2012	23.13	23.13																														Utah	0	23.13	2012	23.13
Utah	49	594	2900872	20.48	18.83	22.12	0.84	22.06	20.26	23.87	0.92	0.0135	2013	22.06	22.06																														Utah	0	22.06	2013	22.06
Utah	49	603	2942902	20.49	18.85	22.13	0.83	22.43	20.61	24.24	0.93	0.0128	2014	22.43	22.43																														Utah	0	22.43	2014	22.43
Utah	49	646	2995919	21.56	19.9	23.23	0.85	23.38	21.55	25.2	0.93	0.0123	2015	23.38	23.38																														Utah	0	23.38	2015	23.38
Utah	49	635	3051217	20.81	19.19	22.43	0.83	22.35	20.59	24.11	0.9	0.01	2016	22.35	22.35																														Utah	0	22.35	2016	22.35
Utah	49	650	3101833	20.96	19.34	22.57	0.82	22.28	20.55	24.02	0.89	0.0093	2017	22.28	22.28																														Utah	0	22.28	2017	22.28
Utah	49	624	3161105	19.74	18.19	21.29	0.79	21.18	19.5	22.87	0.86	0.0093	2018	21.18	21.18																														Utah	0	21.18	2018	21.18
Utah	49	571	3205958	17.81	16.35	19.27	0.75	18.95	17.37	20.52	0.8	0.0081	2019	18.95	18.95																														Utah	0	18.95	2019	18.95
Utah	49	622	3249879	19.14	17.64	20.64	0.77	20.52	18.89	22.15	0.83	0.0068	2020	20.52	20.52																														Utah	0	20.52	2020	20.52
Utah	49	662	3337975	19.83	18.32	21.34	0.77	21.13	19.51	22.76	0.83	0.0062	2021	21.13	21.13																														Utah	0	21.13	2021	21.13
Vermont	50	63	625741	10.07	7.74	12.88	1.27	9.7	7.38	12.51	1.27	0.0016	2010	9.7	9.7																														Vermont	1	9.7	2010	9.7
Vermont	50	83	626431	13.25	10.55	16.42	1.45	12.89	10.17	16.11	1.46	0.002	2011	12.89	12.89																											1.86685	9.45	2.95255	Vermont	1	12.89	2011	12.89
Vermont	50	70	626011	11.18	8.72	14.13	1.34	10.95	8.45	13.95	1.36	0.0017	2012	10.95	10.95																														Vermont	1	10.95	2012	10.95
Vermont	50	93	626630	14.84	11.98	18.18	1.54	15.05	12.02	18.61	1.63	0.0021	2013	15.05	15.05																														Vermont	1	15.05	2013	15.05
Vermont	50	83	626562	13.25	10.55	16.42	1.45	13.94	11.02	17.4	1.58	0.0018	2014	13.94	13.94																														Vermont	1	13.94	2014	13.94
Vermont	50	99	626042	15.81	12.85	19.25	1.59	16.7	13.48	20.46	1.73	0.0019	2015	16.7	16.7																														Vermont	1	16.7	2015	16.7
Vermont	50	125	624594	20.01	16.5	23.52	1.79	22.17	18.16	26.18	2.05	0.002	2016	22.17	22.17																														Vermont	1	22.17	2016	22.17
Vermont	50	134	623657	21.49	17.85	25.12	1.86	23.16	19.09	27.23	2.08	0.0019	2017	23.16	23.16																														Vermont	1	23.16	2017	23.16
Vermont	50	153	626299	24.43	20.56	28.3	1.97	26.65	22.29	31.01	2.22	0.0023	2018	26.65	26.65																														Vermont	1	26.65	2018	26.65
Vermont	50	133	623989	21.31	17.69	24.94	1.85	23.76	19.6	27.92	2.12	0.0019	2019	23.76	23.76																														Vermont	1	23.76	2019	23.76
Vermont	50	190	623347	30.48	26.15	34.81	2.21	32.88	28.07	37.69	2.45	0.0021	2020	32.88	32.88																														Vermont	1	32.88	2020	32.88
Vermont	50	252	645570	39.04	34.22	43.85	2.46	42.33	36.95	47.71	2.74	0.0024	2021	42.33	42.33																														Vermont	1	42.33	2021	42.33
Virginia	51	558	8001024	6.97	6.4	7.55	0.3	6.81	6.24	7.38	0.29	0.0146	2010	6.81	6.81																														Virginia	1	6.81	2010	6.81
Virginia	51	798	8096604	9.86	9.17	10.54	0.35	9.74	9.06	10.43	0.35	0.0193	2011	9.74	9.74																											1.33218	3.9	2.15988	Virginia	1	9.74	2011	9.74
Virginia	51	733	8185867	8.95	8.31	9.6	0.33	8.92	8.27	9.57	0.33	0.0177	2012	8.92	8.92																														Virginia	1	8.92	2012	8.92
Virginia	51	854	8260405	10.34	9.65	11.03	0.35	10.24	9.54	10.93	0.35	0.0194	2013	10.24	10.24																														Virginia	1	10.24	2013	10.24
Virginia	51	980	8326289	11.77	11.03	12.51	0.38	11.71	10.97	12.46	0.38	0.0208	2014	11.71	11.71																														Virginia	1	11.71	2014	11.71
Virginia	51	1039	8382993	12.39	11.64	13.15	0.38	12.36	11.6	13.12	0.39	0.0198	2015	12.36	12.36																														Virginia	1	12.36	2015	12.36
Virginia	51	1405	8411808	16.7	15.83	17.58	0.45	16.75	15.86	17.64	0.45	0.0221	2016	16.75	16.75																														Virginia	1	16.75	2016	16.75
Virginia	51	1507	8470020	17.79	16.89	18.69	0.46	17.85	16.94	18.77	0.47	0.0215	2017	17.85	17.85																														Virginia	1	17.85	2017	17.85
Virginia	51	1448	8517685	17	16.12	17.88	0.45	17.12	16.23	18.02	0.46	0.0215	2018	17.12	17.12																														Virginia	1	17.12	2018	17.12
Virginia	51	1547	8535519	18.12	17.22	19.03	0.46	18.29	17.37	19.22	0.47	0.0219	2019	18.29	18.29																														Virginia	1	18.29	2019	18.29
Virginia	51	2240	8590563	26.08	25	27.15	0.55	26.56	25.44	27.68	0.57	0.0244	2020	26.56	26.56																														Virginia	1	26.56	2020	26.56
Virginia	51	2626	8642274	30.39	29.22	31.55	0.59	30.46	29.27	31.64	0.6	0.0246	2021	30.46	30.46																														Virginia	1	30.46	2021	30.46
Washington	53	916	6724540	13.62	12.74	14.5	0.45	13.1	12.24	13.96	0.44	0.0239	2010	13.1	13.1																														Washington	1	13.1	2010	13.1
Washington	53	997	6830038	14.6	13.69	15.5	0.46	14.1	13.21	14.99	0.45	0.0241	2011	14.1	14.1																											0.251394	6.08	1.23588	Washington	1	14.1	2011	14.1
Washington	53	985	6897012	14.28	13.39	15.17	0.46	13.69	12.82	14.56	0.44	0.0237	2012	13.69	13.69																														Washington	1	13.69	2012	13.69
Washington	53	969	6971406	13.9	13.02	14.77	0.45	13.42	12.56	14.29	0.44	0.022	2013	13.42	13.42																														Washington	1	13.42	2013	13.42
Washington	53	979	7061530	13.86	13	14.73	0.44	13.28	12.43	14.12	0.43	0.0208	2014	13.28	13.28																														Washington	1	13.28	2014	13.28
Washington	53	1094	7170351	15.26	14.35	16.16	0.46	14.74	13.85	15.63	0.45	0.0209	2015	14.74	14.74																														Washington	1	14.74	2015	14.74
Washington	53	1102	7288000	15.12	14.23	16.01	0.46	14.51	13.63	15.39	0.45	0.0173	2016	14.51	14.51																														Washington	1	14.51	2016	14.51
Washington	53	1169	7405743	15.79	14.88	16.69	0.46	15.17	14.28	16.06	0.45	0.0166	2017	15.17	15.17																														Washington	1	15.17	2017	15.17
Washington	53	1164	7535591	15.45	14.56	16.33	0.45	14.77	13.9	15.64	0.44	0.0173	2018	14.77	14.77																														Washington	1	14.77	2018	14.77
Washington	53	1259	7614893	16.53	15.62	17.45	0.47	15.84	14.95	16.74	0.46	0.0178	2019	15.84	15.84																														Washington	1	15.84	2019	15.84
Washington	53	1733	7693612	22.53	21.46	23.59	0.54	22.05	20.99	23.1	0.54	0.0189	2020	22.05	22.05																														Washington	1	22.05	2020	22.05
Washington	53	2264	7738692	29.26	28.05	30.46	0.61	28.13	26.95	29.31	0.6	0.0212	2021	28.13	28.13																														Washington	1	28.13	2021	28.13
West Virginia	54	512	1852994	27.63	25.24	30.02	1.22	28.89	26.33	31.44	1.3	0.0134	2010	28.89	28.89																														West Virginia	1	28.89	2010	28.89
West Virginia	54	635	1855364	34.23	31.56	36.89	1.36	36.29	33.41	39.17	1.47	0.0154	2011	36.29	36.29																											3.12788	9.52	6.04255	West Virginia	1	36.29	2011	36.29
West Virginia	54	558	1855413	30.07	27.58	32.57	1.27	32	29.29	34.72	1.38	0.0134	2012	32	32																														West Virginia	1	32	2012	32
West Virginia	54	570	1854304	30.74	28.22	33.26	1.29	32.2	29.49	34.91	1.38	0.013	2013	32.2	32.2																														West Virginia	1	32.2	2013	32.2
West Virginia	54	627	1850326	33.89	31.23	36.54	1.35	35.51	32.66	38.35	1.45	0.0133	2014	35.51	35.51																														West Virginia	1	35.51	2014	35.51
West Virginia	54	725	1844128	39.31	36.45	42.18	1.46	41.49	38.39	44.59	1.58	0.0138	2015	41.49	41.49																														West Virginia	1	41.49	2015	41.49
West Virginia	54	884	1831102	48.28	45.09	51.46	1.62	52.02	48.51	55.53	1.79	0.0139	2016	52.02	52.02																														West Virginia	1	52.02	2016	52.02
West Virginia	54	974	1815857	53.64	50.27	57.01	1.72	57.77	54.04	61.49	1.9	0.0139	2017	57.77	57.77																														West Virginia	1	57.77	2017	57.77
West Virginia	54	856	1805832	47.4	44.23	50.58	1.62	51.47	47.94	55.01	1.8	0.0127	2018	51.47	51.47																														West Virginia	1	51.47	2018	51.47
West Virginia	54	870	1792147	48.55	45.32	51.77	1.65	52.84	49.24	56.45	1.84	0.0123	2019	52.84	52.84																														West Virginia	1	52.84	2019	52.84
West Virginia	54	1330	1784787	74.52	70.51	78.52	2.04	81.4	76.9	85.9	2.29	0.0145	2020	81.4	81.4																														West Virginia	1	81.4	2020	81.4
West Virginia	54	1501	1782959	84.19	79.93	88.44	2.17	90.92	86.18	95.65	2.42	0.0141	2021	90.92	90.92																														West Virginia	1	90.92	2021	90.92
Wisconsin	55	630	5686986	11.08	10.21	11.94	0.44	10.94	10.07	11.81	0.44	0.0164	2010	10.94	10.94																														Wisconsin	1	10.94	2010	10.94
Wisconsin	55	698	5711767	12.22	11.31	13.13	0.46	12.08	11.16	12.99	0.47	0.0169	2011	12.08	12.08																											1.21012	3.89	1.85539	Wisconsin	1	12.08	2011	12.08
Wisconsin	55	692	5726398	12.08	11.18	12.98	0.46	12.23	11.3	13.16	0.47	0.0167	2012	12.23	12.23																														Wisconsin	1	12.23	2012	12.23
Wisconsin	55	856	5742713	14.91	13.91	15.9	0.51	15.03	14	16.06	0.52	0.0195	2013	15.03	15.03																														Wisconsin	1	15.03	2013	15.03
Wisconsin	55	853	5757564	14.82	13.82	15.81	0.51	15.06	14.03	16.1	0.53	0.0181	2014	15.06	15.06																														Wisconsin	1	15.06	2014	15.06
Wisconsin	55	878	5771337	15.21	14.21	16.22	0.51	15.47	14.42	16.52	0.54	0.0168	2015	15.47	15.47																														Wisconsin	1	15.47	2015	15.47
Wisconsin	55	1074	5778708	18.59	17.47	19.7	0.57	19.29	18.1	20.47	0.6	0.0169	2016	19.29	19.29																														Wisconsin	1	19.29	2016	19.29
Wisconsin	55	1177	5795483	20.31	19.15	21.47	0.59	21.17	19.93	22.41	0.63	0.0168	2017	21.17	21.17																														Wisconsin	1	21.17	2017	21.17
Wisconsin	55	1079	5813568	18.56	17.45	19.67	0.57	19.22	18.05	20.4	0.6	0.016	2018	19.22	19.22																														Wisconsin	1	19.22	2018	19.22
Wisconsin	55	1201	5822434	20.63	19.46	21.79	0.6	21.14	19.91	22.37	0.63	0.017	2019	21.14	21.14																														Wisconsin	1	21.14	2019	21.14
Wisconsin	55	1531	5832655	26.25	24.93	27.56	0.67	27.68	26.26	29.1	0.72	0.0167	2020	27.68	27.68																														Wisconsin	1	27.68	2020	27.68
Wisconsin	55	1775	5895908	30.11	28.71	31.51	0.71	31.57	30.06	33.07	0.77	0.0166	2021	31.57	31.57																														Wisconsin	1	31.57	2021	31.57
Wyoming	56	85	563626	15.08	12.05	18.65	1.64	14.96	11.88	18.59	1.66	0.0022	2010	14.96	14.96																														Wyoming	0	14.96	2010	14.96
Wyoming	56	85	568158	14.96	11.95	18.5	1.62	15.21	12.08	18.9	1.69	0.0021	2011	15.21	15.21																											-0.370424	1.53	-0.166061	Wyoming	0	15.21	2011	15.21
Wyoming	56	98	576412	17	13.8	20.72	1.72	16.75	13.52	20.52	1.74	0.0024	2012	16.75	16.75																														Wyoming	0	16.75	2012	16.75
Wyoming	56	98	582658	16.82	13.65	20.5	1.7	17.24	13.92	21.12	1.79	0.0022	2013	17.24	17.24																														Wyoming	0	17.24	2013	17.24
Wyoming	56	109	584153	18.66	15.16	22.16	1.79	19.38	15.66	23.11	1.9	0.0023	2014	19.38	19.38																														Wyoming	0	19.38	2014	19.38
Wyoming	56	96	586107	16.38	13.27	20	1.67	16.45	13.22	20.21	1.73	0.0018	2015	16.45	16.45																														Wyoming	0	16.45	2015	16.45
Wyoming	56	99	585501	16.91	13.74	20.59	1.7	17.59	14.2	21.55	1.82	0.0016	2016	17.59	17.59																														Wyoming	0	17.59	2016	17.59
Wyoming	56	69	579315	11.91	9.27	15.07	1.43	12.2	9.42	15.56	1.51	0.001	2017	12.2	12.2																														Wyoming	0	12.2	2017	12.2
Wyoming	56	66	577737	11.42	8.84	14.53	1.41	11.09	8.51	14.22	1.41	0.001	2018	11.09	11.09																														Wyoming	0	11.09	2018	11.09
Wyoming	56	79	578759	13.65	10.81	17.01	1.54	14.11	11.1	17.69	1.63	0.0011	2019	14.11	14.11																														Wyoming	0	14.11	2019	14.11
Wyoming	56	99	582328	17	13.82	20.7	1.71	17.38	14.03	21.29	1.8	0.0011	2020	17.38	17.38																														Wyoming	0	17.38	2020	17.38
Wyoming	56	109	578803	18.83	15.3	22.37	1.8	18.91	15.26	22.56	1.86	0.001	2021	18.91	18.91																														Wyoming	0	18.91	2021	18.91
State	State Code	Deaths	Population	Crude Rate	Crude Rate Lower 95% Confidence Interval	Crude Rate Upper 95% Confidence Interval	Crude Rate Standard Error	Age Adjusted Rate	Age Adjusted Rate Lower 95% Confidence Interval	Age Adjusted Rate Upper 95% Confidence Interval	Age Adjusted Rate Standard Error	% of Total Deaths	Year	Age Adjusted Rate	Age Adjusted Rate
		16848	279040168	6.04	5.95	6.13	0.05	6.06	5.97	6.15	0.05	1	1999	6.06	6.06
		17414	281421906	6.19	6.1	6.28	0.05	6.17	6.08	6.27	0.05	1	2000	6.17	6.17
		19394	284968955	6.81	6.71	6.9	0.05	6.79	6.7	6.89	0.05	1	2001	6.79	6.79
		23517	287625193	8.18	8.07	8.28	0.05	8.2	8.09	8.3	0.05	1	2002	8.2	8.2
		25785	290107933	8.89	8.78	9	0.06	8.88	8.77	8.98	0.06	1	2003	8.88	8.88
		27424	292805298	9.37	9.26	9.48	0.06	9.38	9.27	9.49	0.06	1	2004	9.38	9.38
		29812	295516599	10.09	9.97	10.2	0.06	10.07	9.96	10.18	0.06	1	2005	10.07	10.07
		34425	298379912	11.54	11.42	11.66	0.06	11.49	11.37	11.61	0.06	1	2006	11.49	11.49
		36010	301231207	11.95	11.83	12.08	0.06	11.88	11.75	12	0.06	1	2007	11.88	11.88
		36450	304093966	11.99	11.86	12.11	0.06	11.89	11.77	12.02	0.06	1	2008	11.89	11.89
		37004	306771529	12.06	11.94	12.19	0.06	11.94	11.82	12.06	0.06	1	2009	11.94	11.94
		38329	308745538	12.41	12.29	12.54	0.06	12.3	12.17	12.42	0.06	1	2010	12.3	12.3
		41340	311591917	13.27	13.14	13.4	0.07	13.19	13.06	13.31	0.07	1	2011	13.19	13.19
		41502	313914040	13.22	13.09	13.35	0.06	13.14	13.01	13.27	0.07	1	2012	13.14	13.14
		43982	316128839	13.91	13.78	14.04	0.07	13.8	13.67	13.93	0.07	1	2013	13.8	13.8
		47055	318857056	14.76	14.62	14.89	0.07	14.68	14.55	14.82	0.07	1	2014	14.68	14.68
		52404	321418820	16.3	16.16	16.44	0.07	16.29	16.15	16.43	0.07	1	2015	16.29	16.29
		63632	323127513	19.69	19.54	19.85	0.08	19.79	19.63	19.94	0.08	1	2016	19.79	19.79
		70237	325719178	21.56	21.4	21.72	0.08	21.7	21.54	21.87	0.08	1	2017	21.7	21.7
		67367	327167434	20.59	20.44	20.75	0.08	20.71	20.55	20.87	0.08	1	2018	20.71	20.71
		70630	328239523	21.52	21.36	21.68	0.08	21.65	21.48	21.81	0.08	1	2019	21.65	21.65
		91799	329484123	27.86	27.68	28.04	0.09	28.27	28.09	28.46	0.1	1	2020	28.27	28.27
		106699	331893745	32.15	31.96	32.34	0.1	32.36	32.16	32.56	0.1	1	2021	32.36	32.36

## Sheet: Annual OODR graph
Year	Yearly Average (no law, 0)	Yearly Average (law, 1)		No law Avg CI Lower 95%	No law Avg CI Upper 95%	Law Avg CI Lower 95%	Law Avg CI Upper 95%
2010	14.0281	12.5486		12.5662	15.5219	11.304	13.8594
2011	15.515	13.8747		13.9825	17.0831	12.5715	15.2179
2012	15.7819	13.2563		14.2556	17.3425	11.974	14.5937
2013	16.4363	14.1523		14.8662	18.0431	12.8186	15.526
2014	17.9419	15.2097		16.2819	19.6025	13.82	16.6514
2015	19.6231	16.9869		17.9181	21.3613	15.5143	18.4994
2016	22.695	20.6877		20.91	24.5144	19.0489	22.3529
2017	23.6963	22.7637		21.93	25.4962	21.0457	24.5026
2018	23.2481	21.4906		21.5088	25.0244	19.8223	23.1843
2019	23.5544	22.9546		21.7806	25.3644	21.216	24.7174
2020	28.2606	30.2334		26.3331	30.2219	28.2514	32.2269
2021	31.5719	35.5854		29.5362	33.6106	33.4351	37.7357
Mean	21.0294	19.9787		19.3224	22.7655	18.4018	21.589
										t-Test: Two-Sample Assuming Unequal Variances
											No law	Law
										Mean	21.0294	19.9787
										Variance	29.4718	51.948
										Observations	12	12
										Hypothesized Mean Difference	0
										df	20
										t Stat	0.403379
										P(T<=t) one-tail	0.345475
										t Critical one-tail	1.72472
										P(T<=t) two-tail	0.69095
										t Critical two-tail	2.08596

## Sheet: Graphs
								y-axis					x-axis	y-axis	y-axis duplicate																																y-axis	x-axis	y-axis
State	State Code	Deaths	Population	Crude Rate	Crude Rate Lower 95% Confidence Interval	Crude Rate Upper 95% Confidence Interval	Crude Rate Standard Error	Age Adjusted Rate	Age Adjusted Rate Lower 95% Confidence Interval	Age Adjusted Rate Upper 95% Confidence Interval	Age Adjusted Rate Standard Error	% of Total Deaths	Year	Age Adjusted Rate	Age Adjusted Rate			Graphs: 2010-19									Graphs: 2020-21								Graphs: 2012-21							Slope Pre-COVID (2010-2019)	Slope Post-COVID (2020-2021)	Slope Ten Years (2012-2021)	State		Age Adjusted Rate	Year	Age Adjusted Rate
	1	169	4430141	3.81	3.24	4.39	0.29	3.85	3.27	4.43	0.3	0.01			3.81																														Alabama	0	3.85	1999	3.85
	1	197	4447100	4.43	3.81	5.05	0.32	4.49	3.86	5.11	0.32	0.0113			4.43																														Alabama	0	4.49	2000	4.49
	1	216	4467634	4.83	4.19	5.48	0.33	4.89	4.24	5.54	0.33	0.0111			4.83																														Alabama	0	4.89	2001	4.89
	1	211	4480089	4.71	4.07	5.35	0.32	4.76	4.12	5.41	0.33	0.009			4.71																														Alabama	0	4.76	2002	4.76
	1	197	4503491	4.37	3.76	4.99	0.31	4.43	3.81	5.05	0.32	0.0076			4.37																														Alabama	0	4.43	2003	4.43
	1	283	4530729	6.25	5.52	6.97	0.37	6.35	5.61	7.1	0.38	0.0103			6.25																														Alabama	0	6.35	2004	6.35
	1	283	4569805	6.19	5.47	6.91	0.37	6.33	5.59	7.07	0.38	0.0095			6.19																														Alabama	0	6.33	2005	6.33
	1	398	4628981	8.6	7.75	9.44	0.43	8.75	7.88	9.62	0.44	0.0116			8.6																														Alabama	0	8.75	2006	8.75
	1	511	4672840	10.94	9.99	11.88	0.48	11.09	10.12	12.06	0.5	0.0142			10.94																														Alabama	0	11.09	2007	11.09
	1	607	4718206	12.87	11.84	13.89	0.52	12.98	11.94	14.03	0.53	0.0167			12.87																														Alabama	0	12.98	2008	12.98
	1	630	4757938	13.24	12.21	14.27	0.53	13.61	12.53	14.68	0.55	0.017			13.24																														Alabama	0	13.61	2009	13.61
Alabama	1	547	4779736	11.44	10.49	12.4	0.49	11.77	10.77	12.77	0.51	0.0143	2010	11.77	11.44																														Alabama	0	11.77	2010	11.77
Alabama	1	552	4802740	11.49	10.53	12.45	0.49	11.76	10.77	12.76	0.51	0.0134	2011	11.76	11.76																											0.700121	7.71	1.45261	Alabama	0	11.76	2011	11.76
Alabama	1	562	4822023	11.65	10.69	12.62	0.49	12.07	11.06	13.08	0.52	0.0135	2012	12.07	12.07																														Alabama	0	12.07	2012	12.07
Alabama	1	598	4833722	12.37	11.38	13.36	0.51	12.72	11.68	13.76	0.53	0.0136	2013	12.72	12.72																														Alabama	0	12.72	2013	12.72
Alabama	1	723	4849377	14.91	13.82	16	0.55	15.15	14.03	16.28	0.57	0.0154	2014	15.15	15.15																														Alabama	0	15.15	2014	15.15
Alabama	1	736	4858979	15.15	14.05	16.24	0.56	15.66	14.51	16.82	0.59	0.014	2015	15.66	15.66																														Alabama	0	15.66	2015	15.66
Alabama	1	756	4863300	15.55	14.44	16.65	0.57	16.21	15.03	17.39	0.6	0.0119	2016	16.21	16.21																														Alabama	0	16.21	2016	16.21
Alabama	1	835	4874747	17.13	15.97	18.29	0.59	17.98	16.73	19.23	0.64	0.0119	2017	17.98	17.98																														Alabama	0	17.98	2017	17.98
Alabama	1	775	4887871	15.86	14.74	16.97	0.57	16.61	15.41	17.81	0.61	0.0115	2018	16.61	16.61																														Alabama	0	16.61	2018	16.61
Alabama	1	768	4903185	15.66	14.56	16.77	0.57	16.33	15.15	17.52	0.6	0.0109	2019	16.33	16.33																														Alabama	0	16.33	2019	16.33
Alabama	1	1029	4921532	20.91	19.63	22.19	0.65	22.34	20.94	23.73	0.71	0.0112	2020	22.34	22.34																														Alabama	0	22.34	2020	22.34
Alabama	1	1408	5039877	27.94	26.48	29.4	0.74	30.05	28.45	31.66	0.82	0.0132	2021	30.05	30.05																														Alabama	0	30.05	2021	30.05
	2	46	624779	7.36	5.39	9.82	1.09	7.46	5.28	10.24	1.21	0.0027			7.46																														Alaska	1	7.46	1999	7.46
	2	48	626932	7.66	5.65	10.15	1.11	7.11	5.24	9.42	1.03	0.0028			7.11																														Alaska	1	7.11	2000	7.11
	2	62	633714	9.78	7.5	12.54	1.24	9.4	7.19	12.07	1.2	0.0032			9.4																														Alaska	1	9.4	2001	9.4
	2	84	642337	13.08	10.43	16.19	1.43	12.2	9.72	15.12	1.34	0.0036			12.2																														Alaska	1	12.2	2002	12.2
	2	83	648414	12.8	10.2	15.87	1.41	12.72	10.04	15.9	1.45	0.0032			12.72																														Alaska	1	12.72	2003	12.72
	2	86	659286	13.04	10.43	16.11	1.41	12.72	10.13	15.76	1.4	0.0031			12.72																														Alaska	1	12.72	2004	12.72
	2	79	666946	11.85	9.38	14.76	1.33	11.37	8.98	14.22	1.3	0.0026			11.37																														Alaska	1	11.37	2005	11.37
	2	76	675302	11.25	8.87	14.09	1.29	11.06	8.67	13.91	1.3	0.0022			11.06																														Alaska	1	11.06	2006	11.06
	2	72	680300	10.58	8.28	13.33	1.25	10.09	7.87	12.75	1.21	0.002			10.09																														Alaska	1	10.09	2007	10.09
	2	127	687455	18.47	15.26	21.69	1.64	18.13	14.9	21.37	1.65	0.0035			18.13																														Alaska	1	18.13	2008	18.13
	2	131	698895	18.74	15.53	21.95	1.64	17.85	14.72	20.98	1.6	0.0035			17.85																														Alaska	1	17.85	2009	17.85
Alaska	2	83	710231	11.69	9.31	14.49	1.28	11.6	9.18	14.45	1.3	0.0022	2010	11.6	11.6																														Alaska	1	11.6	2010	11.6
Alaska	2	107	722718	14.81	12	17.61	1.43	14.24	11.48	16.99	1.4	0.0026	2011	14.24	14.24																											0.476303	13.65	1.34424	Alaska	1	14.24	2011	14.24
Alaska	2	129	731449	17.64	14.59	20.68	1.55	17.43	14.32	20.53	1.58	0.0031	2012	17.43	17.43																														Alaska	1	17.43	2012	17.43
Alaska	2	105	735132	14.28	11.55	17.02	1.39	14.35	11.52	17.18	1.44	0.0024	2013	14.35	14.35																														Alaska	1	14.35	2013	14.35
Alaska	2	124	736732	16.83	13.87	19.79	1.51	16.76	13.72	19.8	1.55	0.0026	2014	16.76	16.76																														Alaska	1	16.76	2014	16.76
Alaska	2	122	738432	16.52	13.59	19.45	1.5	15.96	13.06	18.86	1.48	0.0023	2015	15.96	15.96																														Alaska	1	15.96	2015	15.96
Alaska	2	128	741894	17.25	14.26	20.24	1.52	16.83	13.85	19.82	1.52	0.002	2016	16.83	16.83																														Alaska	1	16.83	2016	16.83
Alaska	2	147	739795	19.87	16.66	23.08	1.64	20.16	16.82	23.5	1.7	0.0021	2017	20.16	20.16																														Alaska	1	20.16	2017	20.16
Alaska	2	110	737438	14.92	12.13	17.7	1.42	14.61	11.81	17.41	1.43	0.0016	2018	14.61	14.61																														Alaska	1	14.61	2018	14.61
Alaska	2	132	731545	18.04	14.97	21.12	1.57	17.79	14.68	20.89	1.58	0.0019	2019	17.79	17.79																														Alaska	1	17.79	2019	17.79
Alaska	2	160	731158	21.88	18.49	25.27	1.73	21.99	18.51	25.46	1.77	0.0017	2020	21.99	21.99																														Alaska	1	21.99	2020	21.99
Alaska	2	260	732673	35.49	31.17	39.8	2.2	35.64	31.24	40.04	2.25	0.0024	2021	35.64	35.64																														Alaska	1	35.64	2021	35.64
	4	511	5023823	10.17	9.29	11.05	0.45	10.55	9.64	11.47	0.47	0.0303			10.55																														Arizona	0	10.55	1999	10.55
	4	522	5130632	10.17	9.3	11.05	0.45	10.59	9.68	11.5	0.47	0.03			10.59																														Arizona	0	10.59	2000	10.59
	4	552	5273477	10.47	9.59	11.34	0.45	10.9	9.99	11.81	0.47	0.0285			10.9																														Arizona	0	10.9	2001	10.9
	4	624	5396255	11.56	10.66	12.47	0.46	12.01	11.06	12.95	0.48	0.0265			12.01																														Arizona	0	12.01	2002	12.01
	4	674	5510364	12.23	11.31	13.15	0.47	12.74	11.77	13.71	0.49	0.0261			12.74																														Arizona	0	12.74	2003	12.74
	4	744	5652404	13.16	12.22	14.11	0.48	13.68	12.69	14.67	0.5	0.0271			13.68																														Arizona	0	13.68	2004	13.68
	4	794	5839077	13.6	12.65	14.54	0.48	14.13	13.15	15.12	0.5	0.0266			14.13																														Arizona	0	14.13	2005	14.13
	4	876	6029141	14.53	13.57	15.49	0.49	14.92	13.92	15.91	0.51	0.0254			14.92																														Arizona	0	14.92	2006	14.92
	4	943	6167681	15.29	14.31	16.27	0.5	15.71	14.7	16.72	0.52	0.0262			15.71																														Arizona	0	15.71	2007	15.71
	4	828	6280362	13.18	12.29	14.08	0.46	13.55	12.62	14.48	0.47	0.0227			13.55																														Arizona	0	13.55	2008	13.55
	4	1002	6343154	15.8	14.82	16.77	0.5	16.13	15.12	17.14	0.51	0.0271			16.13																														Arizona	0	16.13	2009	16.13
Arizona	4	1098	6392017	17.18	16.16	18.19	0.52	17.5	16.45	18.54	0.53	0.0286	2010	17.5	17.5																														Arizona	0	17.5	2010	17.5
Arizona	4	1071	6482505	16.52	15.53	17.51	0.5	16.85	15.83	17.88	0.52	0.0259	2011	16.85	16.85																											0.974485	2.99	2.23145	Arizona	0	16.85	2011	16.85
Arizona	4	1134	6553255	17.3	16.3	18.31	0.51	17.68	16.63	18.72	0.53	0.0273	2012	17.68	17.68																														Arizona	0	17.68	2012	17.68
Arizona	4	1222	6626624	18.44	17.41	19.47	0.53	18.74	17.67	19.81	0.55	0.0278	2013	18.74	18.74																														Arizona	0	18.74	2013	18.74
Arizona	4	1211	6731484	17.99	16.98	19	0.52	18.17	17.13	19.21	0.53	0.0257	2014	18.17	18.17																														Arizona	0	18.17	2014	18.17
Arizona	4	1274	6828065	18.66	17.63	19.68	0.52	19.02	17.95	20.08	0.54	0.0243	2015	19.02	19.02																														Arizona	0	19.02	2015	19.02
Arizona	4	1382	6931071	19.94	18.89	20.99	0.54	20.27	19.18	21.36	0.56	0.0217	2016	20.27	20.27																														Arizona	0	20.27	2016	20.27
Arizona	4	1532	7016270	21.83	20.74	22.93	0.56	22.23	21.09	23.37	0.58	0.0218	2017	22.23	22.23																														Arizona	0	22.23	2017	22.23
Arizona	4	1670	7171646	23.29	22.17	24.4	0.57	23.81	22.64	24.98	0.6	0.0248	2018	23.81	23.81																														Arizona	0	23.81	2018	23.81
Arizona	4	1907	7278717	26.2	25.02	27.38	0.6	26.82	25.59	28.05	0.63	0.027	2019	26.82	26.82																														Arizona	0	26.82	2019	26.82
Arizona	4	2550	7421401	34.36	33.03	35.69	0.68	35.75	34.34	37.16	0.72	0.0278	2020	35.75	35.75																														Arizona	0	35.75	2020	35.75
Arizona	4	2730	7276316	37.52	36.11	38.93	0.72	38.74	37.26	40.22	0.76	0.0256	2021	38.74	38.74																														Arizona	0	38.74	2021	38.74
	5	113	2651860	4.26	3.48	5.05	0.4	4.42	3.6	5.23	0.42	0.0067			4.42																														Arkansas	1	4.42	1999	4.42
	5	140	2673400	5.24	4.37	6.1	0.44	5.39	4.49	6.28	0.46	0.008			5.39																														Arkansas	1	5.39	2000	5.39
	5	126	2691571	4.68	3.86	5.5	0.42	4.85	4	5.69	0.43	0.0065			4.85																														Arkansas	1	4.85	2001	4.85
	5	175	2705927	6.47	5.51	7.43	0.49	6.79	5.78	7.8	0.51	0.0074			6.79																														Arkansas	1	6.79	2002	6.79
	5	184	2724816	6.75	5.78	7.73	0.5	7.03	6.01	8.05	0.52	0.0071			7.03																														Arkansas	1	7.03	2003	7.03
	5	230	2749686	8.36	7.28	9.45	0.55	8.65	7.53	9.78	0.57	0.0084			8.65																														Arkansas	1	8.65	2004	8.65
	5	269	2781097	9.67	8.52	10.83	0.59	10.07	8.86	11.28	0.62	0.009			10.07																														Arkansas	1	10.07	2005	10.07
	5	285	2821761	10.1	8.93	11.27	0.6	10.45	9.23	11.68	0.62	0.0083			10.45																														Arkansas	1	10.45	2006	10.45
	5	301	2848650	10.57	9.37	11.76	0.61	10.89	9.65	12.13	0.63	0.0084			10.89																														Arkansas	1	10.89	2007	10.89
	5	360	2874554	12.52	11.23	13.82	0.66	13.05	11.69	14.41	0.7	0.0099			13.05																														Arkansas	1	13.05	2008	13.05
	5	351	2896843	12.12	10.85	13.38	0.65	12.6	11.26	13.93	0.68	0.0095			12.6																														Arkansas	1	12.6	2009	12.6
Arkansas	5	350	2915918	12	10.75	13.26	0.64	12.51	11.19	13.84	0.68	0.0091	2010	12.51	12.51																														Arkansas	1	12.51	2010	12.51
Arkansas	5	355	2937979	12.08	10.83	13.34	0.64	12.64	11.31	13.97	0.68	0.0086	2011	12.64	12.64																											0.321636	3.18	0.916121	Arkansas	1	12.64	2011	12.64
Arkansas	5	373	2949131	12.65	11.36	13.93	0.65	13.1	11.75	14.45	0.69	0.009	2012	13.1	13.1																														Arkansas	1	13.1	2012	13.1
Arkansas	5	319	2959373	10.78	9.6	11.96	0.6	11.07	9.83	12.31	0.63	0.0073	2013	11.07	11.07																														Arkansas	1	11.07	2013	11.07
Arkansas	5	356	2966369	12	10.75	13.25	0.64	12.55	11.22	13.88	0.68	0.0076	2014	12.55	12.55																														Arkansas	1	12.55	2014	12.55
Arkansas	5	392	2978204	13.16	11.86	14.47	0.66	13.85	12.45	15.24	0.71	0.0075	2015	13.85	13.85																														Arkansas	1	13.85	2015	13.85
Arkansas	5	401	2988248	13.42	12.11	14.73	0.67	13.99	12.59	15.39	0.71	0.0063	2016	13.99	13.99																														Arkansas	1	13.99	2016	13.99
Arkansas	5	446	3004279	14.85	13.47	16.22	0.7	15.49	14.02	16.96	0.75	0.0063	2017	15.49	15.49																														Arkansas	1	15.49	2017	15.49
Arkansas	5	444	3013825	14.73	13.36	16.1	0.7	15.74	14.24	17.23	0.76	0.0066	2018	15.74	15.74																														Arkansas	1	15.74	2018	15.74
Arkansas	5	388	3017804	12.86	11.58	14.14	0.65	13.55	12.17	14.93	0.7	0.0055	2019	13.55	13.55																														Arkansas	1	13.55	2019	13.55
Arkansas	5	546	3030522	18.02	16.51	19.53	0.77	19.11	17.47	20.75	0.84	0.0059	2020	19.11	19.11																														Arkansas	1	19.11	2020	19.11
Arkansas	5	637	3025891	21.05	19.42	22.69	0.83	22.29	20.53	24.06	0.9	0.006	2021	22.29	22.29																														Arkansas	1	22.29	2021	22.29
	6	2661	33499204	7.94	7.64	8.25	0.15	8.05	7.74	8.36	0.16	0.1579			8.05																														California	1	8.05	1999	8.05
	6	1941	33871648	5.73	5.48	5.99	0.13	5.84	5.57	6.1	0.13	0.1115			5.84																														California	1	5.84	2000	5.84
	6	1226	34479458	3.56	3.36	3.75	0.1	3.62	3.42	3.82	0.1	0.0632			3.62																														California	1	3.62	2001	3.62
	6	2975	34871843	8.53	8.22	8.84	0.16	8.67	8.36	8.98	0.16	0.1265			8.67																														California	1	8.67	2002	8.67
	6	3108	35253159	8.82	8.51	9.13	0.16	8.93	8.61	9.24	0.16	0.1205			8.93																														California	1	8.93	2003	8.93
	6	3125	35574576	8.78	8.48	9.09	0.16	8.82	8.51	9.13	0.16	0.114			8.82																														California	1	8.82	2004	8.82
	6	3214	35827943	8.97	8.66	9.28	0.16	8.97	8.66	9.28	0.16	0.1078			8.97																														California	1	8.97	2005	8.97
	6	3494	36021202	9.7	9.38	10.02	0.16	9.6	9.28	9.92	0.16	0.1015			9.6																														California	1	9.6	2006	9.6
	6	3854	36250311	10.63	10.3	10.97	0.17	10.48	10.15	10.81	0.17	0.107			10.48																														California	1	10.48	2007	10.48
	6	3863	36604337	10.55	10.22	10.89	0.17	10.37	10.04	10.7	0.17	0.106			10.37																														California	1	10.37	2008	10.37
	6	4056	36961229	10.97	10.64	11.31	0.17	10.74	10.4	11.07	0.17	0.1096			10.74																														California	1	10.74	2009	10.74
California	6	4057	37253956	10.89	10.56	11.23	0.17	10.56	10.23	10.89	0.17	0.1058	2010	10.56	10.56																														California	1	10.56	2010	10.56
California	6	4180	37691912	11.09	10.75	11.43	0.17	10.73	10.41	11.06	0.17	0.1011	2011	10.73	10.73																											0.374182	4.78	1.49133	California	1	10.73	2011	10.73
California	6	4040	38041430	10.62	10.29	10.95	0.17	10.29	9.97	10.61	0.16	0.0973	2012	10.29	10.29																														California	1	10.29	2012	10.29
California	6	4452	38332521	11.61	11.27	11.96	0.17	11.14	10.81	11.47	0.17	0.1012	2013	11.14	11.14																														California	1	11.14	2013	11.14
California	6	4521	38802500	11.65	11.31	11.99	0.17	11.1	10.77	11.43	0.17	0.0961	2014	11.1	11.1																														California	1	11.1	2014	11.1
California	6	4659	39144818	11.9	11.56	12.24	0.17	11.32	10.99	11.65	0.17	0.0889	2015	11.32	11.32																														California	1	11.32	2015	11.32
California	6	4654	39250017	11.86	11.52	12.2	0.17	11.22	10.89	11.55	0.17	0.0731	2016	11.22	11.22																														California	1	11.22	2016	11.22
California	6	4868	39536653	12.31	11.97	12.66	0.18	11.65	11.32	11.98	0.17	0.0693	2017	11.65	11.65																														California	1	11.65	2017	11.65
California	6	5348	39557045	13.52	13.16	13.88	0.18	12.83	12.48	13.18	0.18	0.0794	2018	12.83	12.83																														California	1	12.83	2018	12.83
California	6	6198	39512223	15.69	15.3	16.08	0.2	14.98	14.6	15.36	0.19	0.0878	2019	14.98	14.98																														California	1	14.98	2019	14.98
California	6	8908	39368078	22.63	22.16	23.1	0.24	21.83	21.37	22.29	0.24	0.097	2020	21.83	21.83																														California	1	21.83	2020	21.83
California	6	10901	39237836	27.78	27.26	28.3	0.27	26.61	26.1	27.11	0.26	0.1022	2021	26.61	26.61																														California	1	26.61	2021	26.61
	8	349	4226018	8.26	7.39	9.12	0.44	7.99	7.15	8.83	0.43	0.0207			7.99																														Colorado	1	7.99	1999	7.99
	8	352	4301261	8.18	7.33	9.04	0.44	7.88	7.06	8.71	0.42	0.0202			7.88																														Colorado	1	7.88	2000	7.88
	8	411	4425687	9.29	8.39	10.18	0.46	8.99	8.12	9.86	0.45	0.0212			8.99																														Colorado	1	8.99	2001	8.99
	8	448	4490406	9.98	9.05	10.9	0.47	9.72	8.81	10.62	0.46	0.0191			9.72																														Colorado	1	9.72	2002	9.72
	8	502	4528732	11.08	10.12	12.05	0.49	10.75	9.81	11.69	0.48	0.0195			10.75																														Colorado	1	10.75	2003	10.75
	8	518	4575013	11.32	10.35	12.3	0.5	10.94	9.99	11.89	0.48	0.0189			10.94																														Colorado	1	10.94	2004	10.94
	8	608	4631888	13.13	12.08	14.17	0.53	12.69	11.68	13.71	0.52	0.0204			12.69																														Colorado	1	12.69	2005	12.69
	8	627	4720423	13.28	12.24	14.32	0.53	12.82	11.81	13.83	0.51	0.0182			12.82																														Colorado	1	12.82	2006	12.82
	8	734	4803868	15.28	14.17	16.38	0.56	14.73	13.66	15.8	0.55	0.0204			14.73																														Colorado	1	14.73	2007	14.73
	8	749	4889730	15.32	14.22	16.41	0.56	14.77	13.71	15.84	0.54	0.0205			14.77																														Colorado	1	14.77	2008	14.77
	8	769	4972195	15.47	14.37	16.56	0.56	14.97	13.9	16.04	0.55	0.0208			14.97																														Colorado	1	14.97	2009	14.97
Colorado	8	654	5029196	13	12.01	14	0.51	12.67	11.69	13.65	0.5	0.0171	2010	12.67	12.67																														Colorado	1	12.67	2010	12.67
Colorado	8	843	5116796	16.48	15.36	17.59	0.57	16.12	15.02	17.22	0.56	0.0204	2011	16.12	16.12																											0.41	6.52	1.37455	Colorado	1	16.12	2011	16.12
Colorado	8	807	5187582	15.56	14.48	16.63	0.55	15.01	13.96	16.06	0.54	0.0194	2012	15.01	15.01																														Colorado	1	15.01	2012	15.01
Colorado	8	846	5268367	16.06	14.98	17.14	0.55	15.54	14.48	16.6	0.54	0.0192	2013	15.54	15.54																														Colorado	1	15.54	2013	15.54
Colorado	8	899	5355866	16.79	15.69	17.88	0.56	16.3	15.21	17.38	0.55	0.0191	2014	16.3	16.3																														Colorado	1	16.3	2014	16.3
Colorado	8	869	5456574	15.93	14.87	16.98	0.54	15.37	14.33	16.41	0.53	0.0166	2015	15.37	15.37																														Colorado	1	15.37	2015	15.37
Colorado	8	942	5540545	17	15.92	18.09	0.55	16.58	15.5	17.66	0.55	0.0148	2016	16.58	16.58																														Colorado	1	16.58	2016	16.58
Colorado	8	1015	5607154	18.1	16.99	19.22	0.57	17.57	16.47	18.66	0.56	0.0145	2017	17.57	17.57																														Colorado	1	17.57	2017	17.57
Colorado	8	995	5695564	17.47	16.38	18.56	0.55	16.79	15.73	17.85	0.54	0.0148	2018	16.79	16.79																														Colorado	1	16.79	2018	16.79
Colorado	8	1079	5758736	18.74	17.62	19.85	0.57	18	16.91	19.09	0.56	0.0153	2019	18	18																														Colorado	1	18	2019	18
Colorado	8	1492	5807719	25.69	24.39	26.99	0.67	24.89	23.6	26.17	0.65	0.0163	2020	24.89	24.89																														Colorado	1	24.89	2020	24.89
Colorado	8	1887	5812069	32.47	31	33.93	0.75	31.41	29.98	32.85	0.73	0.0177	2021	31.41	31.41																														Colorado	1	31.41	2021	31.41
	9	310	3386401	9.15	8.14	10.17	0.52	8.98	7.98	9.99	0.51	0.0184			8.98																														Connecticut	1	8.98	1999	8.98
	9	320	3405565	9.4	8.37	10.43	0.53	9.22	8.21	10.24	0.52	0.0184			9.22																														Connecticut	1	9.22	2000	9.22
	9	307	3432835	8.94	7.94	9.94	0.51	8.79	7.8	9.77	0.5	0.0158			8.79																														Connecticut	1	8.79	2001	8.79
	9	354	3458749	10.23	9.17	11.3	0.54	10.27	9.2	11.34	0.55	0.0151			10.27																														Connecticut	1	10.27	2002	10.27
	9	307	3484336	8.81	7.83	9.8	0.5	8.76	7.78	9.74	0.5	0.0119			8.76																														Connecticut	1	8.76	2003	8.76
	9	333	3496094	9.52	8.5	10.55	0.52	9.61	8.58	10.65	0.53	0.0121			9.61																														Connecticut	1	9.61	2004	9.61
	9	295	3506956	8.41	7.45	9.37	0.49	8.46	7.49	9.43	0.5	0.0099			8.46																														Connecticut	1	8.46	2005	8.46
	9	407	3517460	11.57	10.45	12.69	0.57	11.51	10.38	12.64	0.58	0.0118			11.51																														Connecticut	1	11.51	2006	11.51
	9	433	3527270	12.28	11.12	13.43	0.59	12.23	11.07	13.4	0.59	0.012			12.23																														Connecticut	1	12.23	2007	12.23
	9	386	3545579	10.89	9.8	11.97	0.55	10.74	9.66	11.83	0.55	0.0106			10.74																														Connecticut	1	10.74	2008	10.74
	9	393	3561807	11.03	9.94	12.12	0.56	10.98	9.88	12.09	0.56	0.0106			10.98																														Connecticut	1	10.98	2009	10.98
Connecticut	9	363	3574097	10.16	9.11	11.2	0.53	10.06	9.01	11.11	0.54	0.0095	2010	10.06	10.06																														Connecticut	1	10.06	2010	10.06
Connecticut	9	402	3580709	11.23	10.13	12.32	0.56	11.24	10.12	12.36	0.57	0.0097	2011	11.24	11.24																											2.97255	3.19	3.32533	Connecticut	1	11.24	2011	11.24
Connecticut	9	439	3590347	12.23	11.08	13.37	0.58	12.05	10.9	13.2	0.59	0.0106	2012	12.05	12.05																														Connecticut	1	12.05	2012	12.05
Connecticut	9	582	3596080	16.18	14.87	17.5	0.67	15.99	14.66	17.32	0.68	0.0132	2013	15.99	15.99																														Connecticut	1	15.99	2013	15.99
Connecticut	9	623	3596677	17.32	15.96	18.68	0.69	17.64	16.22	19.06	0.72	0.0132	2014	17.64	17.64																														Connecticut	1	17.64	2014	17.64
Connecticut	9	800	3590886	22.28	20.73	23.82	0.79	22.07	20.49	23.64	0.8	0.0153	2015	22.07	22.07																														Connecticut	1	22.07	2015	22.07
Connecticut	9	971	3576452	27.15	25.44	28.86	0.87	27.39	25.62	29.17	0.91	0.0153	2016	27.39	27.39																														Connecticut	1	27.39	2016	27.39
Connecticut	9	1072	3588184	29.88	28.09	31.66	0.91	30.95	29.04	32.85	0.97	0.0153	2017	30.95	30.95																														Connecticut	1	30.95	2017	30.95
Connecticut	9	1069	3572665	29.92	28.13	31.72	0.92	30.66	28.76	32.55	0.97	0.0159	2018	30.66	30.66																														Connecticut	1	30.66	2018	30.66
Connecticut	9	1214	3565287	34.05	32.14	35.97	0.98	34.66	32.64	36.67	1.03	0.0172	2019	34.66	34.66																														Connecticut	1	34.66	2019	34.66
Connecticut	9	1371	3557006	38.54	36.5	40.58	1.04	39.12	36.98	41.25	1.09	0.0149	2020	39.12	39.12																														Connecticut	1	39.12	2020	39.12
Connecticut	9	1552	3605597	43.04	40.9	45.19	1.09	42.31	40.13	44.5	1.11	0.0145	2021	42.31	42.31																														Connecticut	1	42.31	2021	42.31
	10	50	774990	6.45	4.79	8.51	0.91	6.44	4.78	8.49	0.91	0.003			6.44																														Delaware	1	6.44	1999	6.44
	10	55	783600	7.02	5.29	9.14	0.95	7	5.27	9.11	0.94	0.0032			7																														Delaware	1	7	2000	7
	10	64	795699	8.04	6.19	10.27	1.01	8.03	6.19	10.26	1	0.0033			8.03																														Delaware	1	8.03	2001	8.03
	10	84	806169	10.42	8.31	12.9	1.14	10.45	8.34	12.94	1.14	0.0036			10.45																														Delaware	1	10.45	2002	10.45
	10	77	818003	9.41	7.43	11.76	1.07	9.42	7.43	11.77	1.07	0.003			9.42																														Delaware	1	9.42	2003	9.42
	10	63	830803	7.58	5.83	9.7	0.96	7.65	5.88	9.78	0.97	0.0023			7.65																														Delaware	1	7.65	2004	7.65
	10	62	845150	7.34	5.62	9.4	0.93	7.55	5.78	9.67	0.96	0.0021			7.55																														Delaware	1	7.55	2005	7.55
	10	78	859268	9.08	7.18	11.33	1.03	9.36	7.39	11.7	1.06	0.0023			9.36																														Delaware	1	9.36	2006	9.36
	10	97	871749	11.13	9.02	13.57	1.13	11.41	9.23	13.95	1.17	0.0027			11.41																														Delaware	1	11.41	2007	11.41
	10	124	883874	14.03	11.56	16.5	1.26	14.29	11.75	16.82	1.29	0.0034			14.29																														Delaware	1	14.29	2008	14.29
	10	136	891730	15.25	12.69	17.81	1.31	15.37	12.75	17.98	1.33	0.0037			15.37																														Delaware	1	15.37	2009	15.37
Delaware	10	145	897934	16.15	13.52	18.78	1.34	16.64	13.9	19.39	1.4	0.0038	2010	16.64	16.64																														Delaware	1	16.64	2010	16.64
Delaware	10	160	907135	17.64	14.9	20.37	1.39	17.63	14.86	20.4	1.41	0.0039	2011	17.63	17.63																											3.70982	6.73	4.5817	Delaware	1	17.63	2011	17.63
Delaware	10	141	917092	15.37	12.84	17.91	1.29	15.21	12.64	17.77	1.31	0.0034	2012	15.21	15.21																														Delaware	1	15.21	2012	15.21
Delaware	10	166	925749	17.93	15.2	20.66	1.39	18.73	15.82	21.64	1.48	0.0038	2013	18.73	18.73																														Delaware	1	18.73	2013	18.73
Delaware	10	189	935614	20.2	17.32	23.08	1.47	20.94	17.89	24	1.56	0.004	2014	20.94	20.94																														Delaware	1	20.94	2014	20.94
Delaware	10	198	945934	20.93	18.02	23.85	1.49	21.97	18.85	25.1	1.6	0.0038	2015	21.97	21.97																														Delaware	1	21.97	2015	21.97
Delaware	10	282	952065	29.62	26.16	33.08	1.76	30.78	27.1	34.46	1.88	0.0044	2016	30.78	30.78																														Delaware	1	30.78	2016	30.78
Delaware	10	338	961939	35.14	31.39	38.88	1.91	37.02	32.96	41.08	2.07	0.0048	2017	37.02	37.02																														Delaware	1	37.02	2017	37.02
Delaware	10	401	967171	41.46	37.4	45.52	2.07	43.84	39.41	48.27	2.26	0.006	2018	43.84	43.84																														Delaware	1	43.84	2018	43.84
Delaware	10	435	973764	44.67	40.47	48.87	2.14	48.02	43.39	52.65	2.36	0.0062	2019	48.02	48.02																														Delaware	1	48.02	2019	48.02
Delaware	10	444	986809	44.99	40.81	49.18	2.14	47.26	42.7	51.82	2.33	0.0048	2020	47.26	47.26																														Delaware	1	47.26	2020	47.26
Delaware	10	513	1003384	51.13	46.7	55.55	2.26	53.99	49.15	58.82	2.47	0.0048	2021	53.99	53.99																														Delaware	1	53.99	2021	53.99
	11	48	570213	8.42	6.21	11.16	1.22	8.34	6.13	11.09	1.22	0.0028			8.34																														District of Columbia	1	8.34	1999	8.34
	11	76	572059	13.29	10.47	16.63	1.52	13.44	10.59	16.82	1.55	0.0044			13.44																														District of Columbia	1	13.44	2000	13.44
	11	93	574504	16.19	13.07	19.83	1.68	16.21	13.07	19.88	1.69	0.0048			16.21																														District of Columbia	1	16.21	2001	16.21
	11	61	573158	10.64	8.14	13.67	1.36	10.89	8.33	13.99	1.4	0.0026			10.89																														District of Columbia	1	10.89	2002	10.89
	11	103	568502	18.12	14.62	21.62	1.79	18.11	14.57	21.66	1.81	0.004			18.11																														District of Columbia	1	18.11	2003	18.11
	11	87	567754	15.32	12.27	18.9	1.64	15.49	12.39	19.13	1.67	0.0032			15.49																														District of Columbia	1	15.49	2004	15.49
	11	77	567136	13.58	10.71	16.97	1.55	13.65	10.76	17.09	1.56	0.0026			13.65																														District of Columbia	1	13.65	2005	13.65
	11	101	570681	17.7	14.25	21.15	1.76	17.84	14.34	21.35	1.79	0.0029			17.84																														District of Columbia	1	17.84	2006	17.84
	11	61	574404	10.62	8.12	13.64	1.36	10.77	8.22	13.86	1.39	0.0017			10.77																														District of Columbia	1	10.77	2007	10.77
	11	56	580236	9.65	7.29	12.53	1.29	9.64	7.26	12.55	1.3	0.0015			9.64																														District of Columbia	1	9.64	2008	9.64
	11	26	592228	4.39	2.87	6.43	0.86	4.08	2.64	6.02	0.81	0.0007			4.08																														District of Columbia	1	4.08	2009	4.08
District of Columbia	11	78	601723	12.96	10.25	16.18	1.47	12.95	10.2	16.2	1.49	0.002	2010	12.95	12.95																														District of Columbia	1	12.95	2010	12.95
District of Columbia	11	86	617996	13.92	11.13	17.19	1.5	13.49	10.74	16.72	1.48	0.0021	2011	13.49	13.49																											3.99461	5.58	5.83	District of Columbia	1	13.49	2011	13.49
District of Columbia	11	77	632323	12.18	9.61	15.22	1.39	12.58	9.9	15.77	1.46	0.0019	2012	12.58	12.58																														District of Columbia	1	12.58	2012	12.58
District of Columbia	11	102	646449	15.78	12.72	18.84	1.56	14.96	11.98	17.93	1.52	0.0023	2013	14.96	14.96																														District of Columbia	1	14.96	2013	14.96
District of Columbia	11	96	658893	14.57	11.8	17.79	1.49	14.23	11.47	17.45	1.48	0.002	2014	14.23	14.23																														District of Columbia	1	14.23	2014	14.23
District of Columbia	11	125	672228	18.59	15.34	21.85	1.66	18.55	15.25	21.86	1.69	0.0024	2015	18.55	18.55																														District of Columbia	1	18.55	2015	18.55
District of Columbia	11	269	681170	39.49	34.77	44.21	2.41	38.8	34.08	43.52	2.41	0.0042	2016	38.8	38.8																														District of Columbia	1	38.8	2016	38.8
District of Columbia	11	310	693972	44.67	39.7	49.64	2.54	44.02	39.02	49.02	2.55	0.0044	2017	44.02	44.02																														District of Columbia	1	44.02	2017	44.02
District of Columbia	11	254	702455	36.16	31.71	40.61	2.27	35.4	30.96	39.85	2.27	0.0038	2018	35.4	35.4																														District of Columbia	1	35.4	2018	35.4
District of Columbia	11	311	705749	44.07	39.17	48.96	2.5	43.25	38.33	48.16	2.51	0.0044	2019	43.25	43.25																														District of Columbia	1	43.25	2019	43.25
District of Columbia	11	424	712816	59.48	53.82	65.14	2.89	58.05	52.4	63.71	2.89	0.0046	2020	58.05	58.05																														District of Columbia	1	58.05	2020	58.05
District of Columbia	11	450	670050	67.16	60.95	73.36	3.17	63.63	57.65	69.61	3.05	0.0042	2021	63.63	63.63																														District of Columbia	1	63.63	2021	63.63
	12	997	15759421	6.33	5.93	6.72	0.2	6.43	6.03	6.83	0.2	0.0592			6.43																														Florida	1	6.43	1999	6.43
	12	1159	15982378	7.25	6.83	7.67	0.21	7.41	6.98	7.84	0.22	0.0666			7.41																														Florida	1	7.41	2000	7.41
	12	1746	16356966	10.67	10.17	11.18	0.26	10.94	10.43	11.46	0.26	0.09			10.94																														Florida	1	10.94	2001	10.94
	12	1927	16689370	11.55	11.03	12.06	0.26	11.84	11.31	12.37	0.27	0.0819			11.84																														Florida	1	11.84	2002	11.84
	12	2054	17004085	12.08	11.56	12.6	0.27	12.36	11.82	12.9	0.27	0.0797			12.36																														Florida	1	12.36	2003	12.36
	12	2264	17415318	13	12.46	13.54	0.27	13.24	12.7	13.79	0.28	0.0826			13.24																														Florida	1	13.24	2004	13.24
	12	2371	17842038	13.29	12.75	13.82	0.27	13.55	13	14.1	0.28	0.0795			13.55																														Florida	1	13.55	2005	13.55
	12	2591	18166990	14.26	13.71	14.81	0.28	14.4	13.84	14.96	0.29	0.0753			14.4																														Florida	1	14.4	2006	14.4
	12	2794	18367842	15.21	14.65	15.78	0.29	15.42	14.84	15.99	0.29	0.0776			15.42																														Florida	1	15.42	2007	15.42
	12	2963	18527305	15.99	15.42	16.57	0.29	16.22	15.63	16.81	0.3	0.0813			16.22																														Florida	1	16.22	2008	16.22
	12	3092	18652644	16.58	15.99	17.16	0.3	16.68	16.08	17.27	0.3	0.0836			16.68																														Florida	1	16.68	2009	16.68
Florida	12	3061	18801310	16.28	15.7	16.86	0.29	16.37	15.78	16.96	0.3	0.0799	2010	16.37	16.37																														Florida	1	16.37	2010	16.37
Florida	12	2918	19057542	15.31	14.76	15.87	0.28	15.39	14.82	15.96	0.29	0.0706	2011	15.39	15.39																											1.39206	2.47	2.77418	Florida	1	15.39	2011	15.39
Florida	12	2597	19317568	13.44	12.93	13.96	0.26	13.27	12.74	13.79	0.27	0.0626	2012	13.27	13.27																														Florida	1	13.27	2012	13.27
Florida	12	2474	19552860	12.65	12.15	13.15	0.25	12.56	12.06	13.07	0.26	0.0563	2013	12.56	12.56																														Florida	1	12.56	2013	12.56
Florida	12	2634	19893297	13.24	12.73	13.75	0.26	13.2	12.68	13.71	0.26	0.056	2014	13.2	13.2																														Florida	1	13.2	2014	13.2
Florida	12	3228	20271272	15.92	15.37	16.47	0.28	16.24	15.66	16.81	0.29	0.0616	2015	16.24	16.24																														Florida	1	16.24	2015	16.24
Florida	12	4728	20612439	22.94	22.28	23.59	0.33	23.75	23.05	24.44	0.35	0.0743	2016	23.75	23.75																														Florida	1	23.75	2016	23.75
Florida	12	5088	20984400	24.25	23.58	24.91	0.34	25.07	24.36	25.77	0.36	0.0724	2017	25.07	25.07																														Florida	1	25.07	2017	25.07
Florida	12	4698	21299325	22.06	21.43	22.69	0.32	22.78	22.11	23.45	0.34	0.0697	2018	22.78	22.78																														Florida	1	22.78	2018	22.78
Florida	12	5268	21477737	24.53	23.87	25.19	0.34	25.52	24.81	26.23	0.36	0.0746	2019	25.52	25.52																														Florida	1	25.52	2019	25.52
Florida	12	7231	21733312	33.27	32.5	34.04	0.39	35.02	34.19	35.85	0.42	0.0788	2020	35.02	35.02																														Florida	1	35.02	2020	35.02
Florida	12	7827	21781128	35.93	35.14	36.73	0.41	37.49	36.64	38.35	0.44	0.0734	2021	37.49	37.49																														Florida	1	37.49	2021	37.49
	13	283	8045965	3.52	3.11	3.93	0.21	3.52	3.11	3.93	0.21	0.0168			3.52																														Georgia	1	3.52	1999	3.52
	13	364	8186453	4.45	3.99	4.9	0.23	4.36	3.91	4.81	0.23	0.0209			4.36																														Georgia	1	4.36	2000	4.36
	13	511	8377038	6.1	5.57	6.63	0.27	6.01	5.49	6.54	0.27	0.0263			6.01																														Georgia	1	6.01	2001	6.01
	13	563	8508256	6.62	6.07	7.16	0.28	6.52	5.98	7.06	0.28	0.0239			6.52																														Georgia	1	6.52	2002	6.52
	13	607	8622793	7.04	6.48	7.6	0.29	6.94	6.39	7.5	0.28	0.0235			6.94																														Georgia	1	6.94	2003	6.94
	13	666	8769252	7.59	7.02	8.17	0.29	7.48	6.91	8.05	0.29	0.0243			7.48																														Georgia	1	7.48	2004	7.48
	13	738	8925922	8.27	7.67	8.86	0.3	8.19	7.6	8.79	0.3	0.0248			8.19																														Georgia	1	8.19	2005	8.19
	13	830	9155813	9.07	8.45	9.68	0.31	8.94	8.33	9.55	0.31	0.0241			8.94																														Georgia	1	8.94	2006	8.94
	13	923	9349988	9.87	9.23	10.51	0.32	9.69	9.06	10.31	0.32	0.0256			9.69																														Georgia	1	9.69	2007	9.69
	13	935	9504843	9.84	9.21	10.47	0.32	9.71	9.08	10.33	0.32	0.0257			9.71																														Georgia	1	9.71	2008	9.71
	13	1007	9620846	10.47	9.82	11.11	0.33	10.32	9.68	10.96	0.33	0.0272			10.32																														Georgia	1	10.32	2009	10.32
Georgia	13	1054	9687653	10.88	10.22	11.54	0.34	10.71	10.06	11.36	0.33	0.0275	2010	10.71	10.71																														Georgia	1	10.71	2010	10.71
Georgia	13	1058	9815210	10.78	10.13	11.43	0.33	10.66	10.01	11.31	0.33	0.0256	2011	10.66	10.66																											0.413636	5.49	1.06442	Georgia	1	10.66	2011	10.66
Georgia	13	1056	9919945	10.65	10	11.29	0.33	10.59	9.95	11.24	0.33	0.0254	2012	10.59	10.59																														Georgia	1	10.59	2012	10.59
Georgia	13	1098	9992167	10.99	10.34	11.64	0.33	10.82	10.17	11.47	0.33	0.025	2013	10.82	10.82																														Georgia	1	10.82	2013	10.82
Georgia	13	1206	10097343	11.94	11.27	12.62	0.34	11.9	11.22	12.58	0.35	0.0256	2014	11.9	11.9																														Georgia	1	11.9	2014	11.9
Georgia	13	1302	10214860	12.75	12.05	13.44	0.35	12.68	11.98	13.38	0.36	0.0248	2015	12.68	12.68																														Georgia	1	12.68	2015	12.68
Georgia	13	1394	10310371	13.52	12.81	14.23	0.36	13.33	12.63	14.04	0.36	0.0219	2016	13.33	13.33																														Georgia	1	13.33	2016	13.33
Georgia	13	1537	10429379	14.74	14	15.47	0.38	14.7	13.95	15.44	0.38	0.0219	2017	14.7	14.7																														Georgia	1	14.7	2017	14.7
Georgia	13	1404	10519475	13.35	12.65	14.04	0.36	13.24	12.54	13.95	0.36	0.0208	2018	13.24	13.24																														Georgia	1	13.24	2018	13.24
Georgia	13	1408	10617423	13.26	12.57	13.95	0.35	13.08	12.38	13.77	0.35	0.0199	2019	13.08	13.08																														Georgia	1	13.08	2019	13.08
Georgia	13	1916	10710017	17.89	17.09	18.69	0.41	18.02	17.2	18.84	0.42	0.0209	2020	18.02	18.02																														Georgia	1	18.02	2020	18.02
Georgia	13	2500	10799566	23.15	22.24	24.06	0.46	23.51	22.58	24.45	0.48	0.0234	2021	23.51	23.51																														Georgia	1	23.51	2021	23.51
	15	80	1210300	6.61	5.24	8.23	0.74	6.53	5.18	8.13	0.73	0.0047			6.53																														Hawaii	1	6.53	1999	6.53
	15	63	1211537	5.2	4	6.65	0.66	5.15	3.96	6.59	0.65	0.0036			5.15																														Hawaii	1	5.15	2000	5.15
	15	77	1225948	6.28	4.96	7.85	0.72	6.18	4.88	7.73	0.71	0.004			6.18																														Hawaii	1	6.18	2001	6.18
	15	77	1239613	6.21	4.9	7.76	0.71	6.13	4.83	7.66	0.7	0.0033			6.13																														Hawaii	1	6.13	2002	6.13
	15	92	1251154	7.35	5.93	9.02	0.77	7.11	5.72	8.73	0.74	0.0036			7.11																														Hawaii	1	7.11	2003	7.11
	15	103	1273569	8.09	6.53	9.65	0.8	7.95	6.41	9.5	0.79	0.0038			7.95																														Hawaii	1	7.95	2004	7.95
	15	126	1292729	9.75	8.04	11.45	0.87	9.44	7.78	11.11	0.85	0.0042			9.44																														Hawaii	1	9.44	2005	9.44
	15	86	1309731	6.57	5.25	8.11	0.71	6.44	5.14	7.96	0.7	0.0025			6.44																														Hawaii	1	6.44	2006	6.44
	15	136	1315675	10.34	8.6	12.07	0.89	10.04	8.33	11.74	0.87	0.0038			10.04																														Hawaii	1	10.04	2007	10.04
	15	123	1332213	9.23	7.6	10.86	0.83	8.96	7.36	10.56	0.82	0.0034			8.96																														Hawaii	1	8.96	2008	8.96
	15	136	1346717	10.1	8.4	11.8	0.87	9.6	7.96	11.24	0.84	0.0037			9.6																														Hawaii	1	9.6	2009	9.6
Hawaii	15	151	1360301	11.1	9.33	12.87	0.9	10.88	9.11	12.65	0.9	0.0039	2010	10.88	10.88																														Hawaii	1	10.88	2010	10.88
Hawaii	15	180	1374810	13.09	11.18	15.01	0.98	12.4	10.54	14.26	0.95	0.0044	2011	12.4	12.4																											0.474909	-1.03	0.866242	Hawaii	1	12.4	2011	12.4
Hawaii	15	155	1392313	11.13	9.38	12.89	0.89	10.97	9.21	12.74	0.9	0.0037	2012	10.97	10.97																														Hawaii	1	10.97	2012	10.97
Hawaii	15	158	1404054	11.25	9.5	13.01	0.9	11.01	9.24	12.77	0.9	0.0036	2013	11.01	11.01																														Hawaii	1	11.01	2013	11.01
Hawaii	15	157	1419561	11.06	9.33	12.79	0.88	10.85	9.11	12.59	0.89	0.0033	2014	10.85	10.85																														Hawaii	1	10.85	2014	10.85
Hawaii	15	169	1431603	11.8	10.03	13.58	0.91	11.33	9.57	13.09	0.9	0.0032	2015	11.33	11.33																														Hawaii	1	11.33	2015	11.33
Hawaii	15	191	1428557	13.37	11.47	15.27	0.97	12.75	10.89	14.62	0.95	0.003	2016	12.75	12.75																														Hawaii	1	12.75	2016	12.75
Hawaii	15	203	1427538	14.22	12.26	16.18	1	13.8	11.84	15.75	1	0.0029	2017	13.8	13.8																														Hawaii	1	13.8	2017	13.8
Hawaii	15	213	1420491	14.99	12.98	17.01	1.03	14.33	12.34	16.31	1.01	0.0032	2018	14.33	14.33																														Hawaii	1	14.33	2018	14.33
Hawaii	15	242	1415872	17.09	14.94	19.25	1.1	15.88	13.81	17.96	1.06	0.0034	2019	15.88	15.88																														Hawaii	1	15.88	2019	15.88
Hawaii	15	274	1407006	19.47	17.17	21.78	1.18	18.3	16.06	20.55	1.15	0.003	2020	18.3	18.3																														Hawaii	1	18.3	2020	18.3
Hawaii	15	269	1441553	18.66	16.43	20.89	1.14	17.27	15.13	19.42	1.09	0.0025	2021	17.27	17.27																														Hawaii	1	17.27	2021	17.27
	16	64	1275674	5.02	3.86	6.41	0.63	5.28	4.07	6.74	0.66	0.0038			5.28																														Idaho	0	5.28	1999	5.28
	16	64	1293953	4.95	3.81	6.32	0.62	5.13	3.95	6.55	0.64	0.0037			5.13																														Idaho	0	5.13	2000	5.13
	16	98	1319962	7.42	6.03	9.05	0.75	7.82	6.35	9.53	0.79	0.0051			7.82																														Idaho	0	7.82	2001	7.82
	16	117	1340372	8.73	7.15	10.31	0.81	9.13	7.47	10.79	0.85	0.005			9.13																														Idaho	0	9.13	2002	9.13
	16	102	1363380	7.48	6.03	8.93	0.74	7.91	6.37	9.45	0.79	0.004			7.91																														Idaho	0	7.91	2003	7.91
	16	98	1391802	7.04	5.72	8.58	0.71	7.4	6	9.03	0.75	0.0036			7.4																														Idaho	0	7.4	2004	7.4
	16	109	1428241	7.63	6.2	9.06	0.73	8.05	6.53	9.58	0.78	0.0037			8.05																														Idaho	0	8.05	2005	8.05
	16	130	1468669	8.85	7.33	10.37	0.78	9.34	7.72	10.96	0.83	0.0038			9.34																														Idaho	0	9.34	2006	9.34
	16	126	1505105	8.37	6.91	9.83	0.75	8.65	7.12	10.17	0.78	0.0035			8.65																														Idaho	0	8.65	2007	8.65
	16	146	1534320	9.52	7.97	11.06	0.79	9.8	8.19	11.41	0.82	0.004			9.8																														Idaho	0	9.8	2008	9.8
	16	171	1554439	11	9.35	12.65	0.84	11.59	9.83	13.35	0.9	0.0046			11.59																														Idaho	0	11.59	2009	11.59
Idaho	16	178	1567582	11.36	9.69	13.02	0.85	11.81	10.05	13.57	0.9	0.0046	2010	11.81	11.81																														Idaho	0	11.81	2010	11.81
Idaho	16	193	1584985	12.18	10.46	13.89	0.88	12.86	11.02	14.7	0.94	0.0047	2011	12.86	12.86																											0.365091	3.04	0.536909	Idaho	0	12.86	2011	12.86
Idaho	16	181	1595728	11.34	9.69	13	0.84	11.92	10.15	13.69	0.9	0.0044	2012	11.92	11.92																														Idaho	0	11.92	2012	11.92
Idaho	16	207	1612136	12.84	11.09	14.59	0.89	13.35	11.5	15.2	0.94	0.0047	2013	13.35	13.35																														Idaho	0	13.35	2013	13.35
Idaho	16	212	1634464	12.97	11.22	14.72	0.89	13.71	11.83	15.59	0.96	0.0045	2014	13.71	13.71																														Idaho	0	13.71	2014	13.71
Idaho	16	218	1654930	13.17	11.42	14.92	0.89	14.19	12.27	16.12	0.98	0.0042	2015	14.19	14.19																														Idaho	0	14.19	2015	14.19
Idaho	16	243	1683140	14.44	12.62	16.25	0.93	15.22	13.27	17.17	1	0.0038	2016	15.22	15.22																														Idaho	0	15.22	2016	15.22
Idaho	16	236	1716943	13.75	11.99	15.5	0.89	14.36	12.49	16.22	0.95	0.0034	2017	14.36	14.36																														Idaho	0	14.36	2017	14.36
Idaho	16	250	1754208	14.25	12.48	16.02	0.9	14.61	12.76	16.46	0.94	0.0037	2018	14.61	14.61																														Idaho	0	14.61	2018	14.61
Idaho	16	265	1787065	14.83	13.04	16.61	0.91	15.11	13.24	16.97	0.95	0.0038	2019	15.11	15.11																														Idaho	0	15.11	2019	15.11
Idaho	16	287	1826913	15.71	13.89	17.53	0.93	15.91	14.02	17.79	0.96	0.0031	2020	15.91	15.91																														Idaho	0	15.91	2020	15.91
Idaho	16	354	1900923	18.62	16.68	20.56	0.99	18.95	16.94	20.97	1.03	0.0033	2021	18.95	18.95																														Idaho	0	18.95	2021	18.95
	17	825	12359020	6.68	6.22	7.13	0.23	6.7	6.25	7.16	0.23	0.049			6.7																														Illinois	0	6.7	1999	6.7
	17	868	12419293	6.99	6.52	7.45	0.24	7	6.53	7.46	0.24	0.0498			7																														Illinois	0	7	2000	7
	17	892	12488445	7.14	6.67	7.61	0.24	7.14	6.67	7.61	0.24	0.046			7.14																														Illinois	0	7.14	2001	7.14
	17	986	12525556	7.87	7.38	8.36	0.25	7.91	7.42	8.41	0.25	0.0419			7.91																														Illinois	0	7.91	2002	7.91
	17	847	12556006	6.75	6.29	7.2	0.23	6.76	6.3	7.21	0.23	0.0328			6.76																														Illinois	0	6.76	2003	6.76
	17	1035	12589773	8.22	7.72	8.72	0.26	8.29	7.79	8.8	0.26	0.0377			8.29																														Illinois	0	8.29	2004	8.29
	17	1067	12609903	8.46	7.95	8.97	0.26	8.42	7.92	8.93	0.26	0.0358			8.42																														Illinois	0	8.42	2005	8.42
	17	1369	12643955	10.83	10.25	11.4	0.29	10.86	10.28	11.43	0.29	0.0398			10.86																														Illinois	0	10.86	2006	10.86
	17	1192	12695866	9.39	8.86	9.92	0.27	9.38	8.85	9.92	0.27	0.0331			9.38																														Illinois	0	9.38	2007	9.38
	17	1353	12747038	10.61	10.05	11.18	0.29	10.6	10.03	11.17	0.29	0.0371			10.6																														Illinois	0	10.6	2008	10.6
	17	1381	12796778	10.79	10.22	11.36	0.29	10.78	10.21	11.35	0.29	0.0373			10.78																														Illinois	0	10.78	2009	10.78
Illinois	17	1288	12830632	10.04	9.49	10.59	0.28	9.99	9.44	10.54	0.28	0.0336	2010	9.99	9.99																														Illinois	0	9.99	2010	9.99
Illinois	17	1408	12869257	10.94	10.37	11.51	0.29	10.94	10.36	11.52	0.29	0.0341	2011	10.94	10.94																											1.49285	0.96	1.99158	Illinois	0	10.94	2011	10.94
Illinois	17	1628	12875255	12.64	12.03	13.26	0.31	12.53	11.91	13.14	0.31	0.0392	2012	12.53	12.53																														Illinois	0	12.53	2012	12.53
Illinois	17	1579	12882135	12.26	11.65	12.86	0.31	12.1	11.5	12.71	0.31	0.0359	2013	12.1	12.1																														Illinois	0	12.1	2013	12.1
Illinois	17	1705	12880580	13.24	12.61	13.87	0.32	13.13	12.5	13.76	0.32	0.0362	2014	13.13	13.13																														Illinois	0	13.13	2014	13.13
Illinois	17	1835	12859995	14.27	13.62	14.92	0.33	14.09	13.44	14.75	0.33	0.035	2015	14.09	14.09																														Illinois	0	14.09	2015	14.09
Illinois	17	2411	12801539	18.83	18.08	19.59	0.38	18.87	18.11	19.64	0.39	0.0379	2016	18.87	18.87																														Illinois	0	18.87	2016	18.87
Illinois	17	2778	12802023	21.7	20.89	22.51	0.41	21.63	20.81	22.45	0.42	0.0396	2017	21.63	21.63																														Illinois	0	21.63	2017	21.63
Illinois	17	2722	12741080	21.36	20.56	22.17	0.41	21.29	20.47	22.11	0.42	0.0404	2018	21.29	21.29																														Illinois	0	21.29	2018	21.29
Illinois	17	2790	12671821	22.02	21.2	22.83	0.42	21.89	21.06	22.72	0.42	0.0395	2019	21.89	21.89																														Illinois	0	21.89	2019	21.89
Illinois	17	3549	12587530	28.19	27.27	29.12	0.47	28.08	27.13	29.02	0.48	0.0387	2020	28.08	28.08																														Illinois	0	28.08	2020	28.08
Illinois	17	3762	12671469	29.69	28.74	30.64	0.48	29.04	28.09	29.99	0.48	0.0353	2021	29.04	29.04																														Illinois	0	29.04	2021	29.04
	18	191	6044969	3.16	2.71	3.61	0.23	3.19	2.74	3.65	0.23	0.0113			3.19																														Indiana	1	3.19	1999	3.19
	18	214	6080485	3.52	3.05	3.99	0.24	3.54	3.07	4.02	0.24	0.0123			3.54																														Indiana	1	3.54	2000	3.54
	18	283	6127760	4.62	4.08	5.16	0.27	4.66	4.12	5.21	0.28	0.0146			4.66																														Indiana	1	4.66	2001	4.66
	18	293	6155967	4.76	4.21	5.3	0.28	4.81	4.26	5.36	0.28	0.0125			4.81																														Indiana	1	4.81	2002	4.81
	18	434	6196638	7	6.34	7.66	0.34	7.11	6.44	7.78	0.34	0.0168			7.11																														Indiana	1	7.11	2003	7.11
	18	542	6233007	8.7	7.96	9.43	0.37	8.8	8.05	9.54	0.38	0.0198			8.8																														Indiana	1	8.8	2004	8.8
	18	610	6278616	9.72	8.94	10.49	0.39	9.84	9.06	10.63	0.4	0.0205			9.84																														Indiana	1	9.84	2005	9.84
	18	736	6332669	11.62	10.78	12.46	0.43	11.76	10.91	12.62	0.44	0.0214			11.76																														Indiana	1	11.76	2006	11.76
	18	781	6379599	12.24	11.38	13.1	0.44	12.37	11.5	13.24	0.45	0.0217			12.37																														Indiana	1	12.37	2007	12.37
	18	830	6424806	12.92	12.04	13.8	0.45	13.21	12.3	14.12	0.46	0.0228			13.21																														Indiana	1	13.21	2008	13.21
	18	896	6459325	13.87	12.96	14.78	0.46	14.03	13.1	14.96	0.47	0.0242			14.03																														Indiana	1	14.03	2009	14.03
Indiana	18	927	6483802	14.3	13.38	15.22	0.47	14.38	13.44	15.32	0.48	0.0242	2010	14.38	14.38																														Indiana	1	14.38	2010	14.38
Indiana	18	975	6516922	14.96	14.02	15.9	0.48	15.32	14.35	16.3	0.5	0.0236	2011	15.32	15.32																											1.65455	6.35	2.7283	Indiana	1	15.32	2011	15.32
Indiana	18	1011	6537334	15.47	14.51	16.42	0.49	15.98	14.98	16.98	0.51	0.0244	2012	15.98	15.98																														Indiana	1	15.98	2012	15.98
Indiana	18	1064	6570902	16.19	15.22	17.17	0.5	16.6	15.58	17.61	0.52	0.0242	2013	16.6	16.6																														Indiana	1	16.6	2013	16.6
Indiana	18	1172	6596855	17.77	16.75	18.78	0.52	18.18	17.12	19.24	0.54	0.0249	2014	18.18	18.18																														Indiana	1	18.18	2014	18.18
Indiana	18	1245	6619680	18.81	17.76	19.85	0.53	19.49	18.39	20.6	0.56	0.0238	2015	19.49	19.49																														Indiana	1	19.49	2015	19.49
Indiana	18	1526	6633053	23.01	21.85	24.16	0.59	23.96	22.74	25.19	0.62	0.024	2016	23.96	23.96																														Indiana	1	23.96	2016	23.96
Indiana	18	1852	6666818	27.78	26.51	29.04	0.65	29.4	28.03	30.76	0.7	0.0264	2017	29.4	29.4																														Indiana	1	29.4	2017	29.4
Indiana	18	1629	6691878	24.34	23.16	25.53	0.6	25.63	24.36	26.9	0.65	0.0242	2018	25.63	25.63																														Indiana	1	25.63	2018	25.63
Indiana	18	1699	6732219	25.24	24.04	26.44	0.61	26.64	25.34	27.93	0.66	0.0241	2019	26.64	26.64																														Indiana	1	26.64	2019	26.64
Indiana	18	2321	6754953	34.36	32.96	35.76	0.71	36.68	35.16	38.2	0.78	0.0253	2020	36.68	36.68																														Indiana	1	36.68	2020	36.68
Indiana	18	2811	6805985	41.3	39.78	42.83	0.78	43.03	41.41	44.65	0.83	0.0263	2021	43.03	43.03																														Indiana	1	43.03	2021	43.03
	19	53	2917634	1.82	1.36	2.38	0.25	1.88	1.41	2.46	0.26	0.0031			1.88																														Iowa	1	1.88	1999	1.88
	19	73	2926324	2.49	1.96	3.14	0.29	2.55	2	3.2	0.3	0.0042			2.55																														Iowa	1	2.55	2000	2.55
	19	87	2931997	2.97	2.38	3.66	0.32	3.01	2.41	3.71	0.32	0.0045			3.01																														Iowa	1	3.01	2001	3.01
	19	91	2934234	3.1	2.5	3.81	0.33	3.13	2.51	3.84	0.33	0.0039			3.13																														Iowa	1	3.13	2002	3.13
	19	96	2941999	3.26	2.64	3.98	0.33	3.39	2.74	4.15	0.35	0.0037			3.39																														Iowa	1	3.39	2003	3.39
	19	122	2953635	4.13	3.4	4.86	0.37	4.23	3.48	4.99	0.39	0.0044			4.23																														Iowa	1	4.23	2004	4.23
	19	141	2964454	4.76	3.97	5.54	0.4	4.85	4.04	5.65	0.41	0.0047			4.85																														Iowa	1	4.85	2005	4.85
	19	187	2982644	6.27	5.37	7.17	0.46	6.55	5.6	7.5	0.48	0.0054			6.55																														Iowa	1	6.55	2006	6.55
	19	203	2999212	6.77	5.84	7.7	0.48	6.88	5.92	7.84	0.49	0.0056			6.88																														Iowa	1	6.88	2007	6.88
	19	209	3016734	6.93	5.99	7.87	0.48	7.18	6.19	8.17	0.51	0.0057			7.18																														Iowa	1	7.18	2008	7.18
	19	207	3032870	6.83	5.9	7.76	0.47	7.13	6.14	8.12	0.5	0.0056			7.13																														Iowa	1	7.13	2009	7.13
Iowa	19	253	3046355	8.31	7.28	9.33	0.52	8.57	7.49	9.65	0.55	0.0066	2010	8.57	8.57																														Iowa	1	8.57	2010	8.57
Iowa	19	250	3062309	8.16	7.15	9.18	0.52	8.44	7.37	9.51	0.55	0.006	2011	8.44	8.44																											0.327394	1.02	0.653152	Iowa	1	8.44	2011	8.44
Iowa	19	259	3074186	8.42	7.4	9.45	0.52	8.66	7.58	9.74	0.55	0.0062	2012	8.66	8.66																														Iowa	1	8.66	2012	8.66
Iowa	19	275	3090416	8.9	7.85	9.95	0.54	9.29	8.17	10.42	0.58	0.0063	2013	9.29	9.29																														Iowa	1	9.29	2013	9.29
Iowa	19	264	3107126	8.5	7.47	9.52	0.52	8.8	7.71	9.89	0.56	0.0056	2014	8.8	8.8																														Iowa	1	8.8	2014	8.8
Iowa	19	309	3123899	9.89	8.79	10.99	0.56	10.28	9.1	11.45	0.6	0.0059	2015	10.28	10.28																														Iowa	1	10.28	2015	10.28
Iowa	19	314	3134693	10.02	8.91	11.12	0.57	10.62	9.42	11.83	0.61	0.0049	2016	10.62	10.62																														Iowa	1	10.62	2016	10.62
Iowa	19	341	3145711	10.84	9.69	11.99	0.59	11.5	10.25	12.75	0.64	0.0049	2017	11.5	11.5																														Iowa	1	11.5	2017	11.5
Iowa	19	287	3156145	9.09	8.04	10.15	0.54	9.58	8.45	10.72	0.58	0.0043	2018	9.58	9.58																														Iowa	1	9.58	2018	9.58
Iowa	19	352	3155070	11.16	9.99	12.32	0.59	11.5	10.27	12.74	0.63	0.005	2019	11.5	11.5																														Iowa	1	11.5	2019	11.5
Iowa	19	432	3163561	13.66	12.37	14.94	0.66	14.33	12.94	15.71	0.71	0.0047	2020	14.33	14.33																														Iowa	1	14.33	2020	14.33
Iowa	19	475	3193079	14.88	13.54	16.21	0.68	15.35	13.93	16.76	0.72	0.0045	2021	15.35	15.35																														Iowa	1	15.35	2021	15.35
	20	89	2678338	3.32	2.67	4.09	0.35	3.41	2.74	4.19	0.36	0.0053			3.41																														Kansas	1	3.41	1999	3.41
	20	103	2688418	3.83	3.09	4.57	0.38	3.96	3.19	4.72	0.39	0.0059			3.96																														Kansas	1	3.96	2000	3.96
	20	138	2702162	5.11	4.25	5.96	0.43	5.26	4.38	6.14	0.45	0.0071			5.26																														Kansas	1	5.26	2001	5.26
	20	170	2713535	6.26	5.32	7.21	0.48	6.45	5.48	7.42	0.5	0.0072			6.45																														Kansas	1	6.45	2002	6.45
	20	188	2723004	6.9	5.92	7.89	0.5	7.09	6.07	8.1	0.52	0.0073			7.09																														Kansas	1	7.09	2003	7.09
	20	224	2734373	8.19	7.12	9.26	0.55	8.48	7.36	9.59	0.57	0.0082			8.48																														Kansas	1	8.48	2004	8.48
	20	240	2745299	8.74	7.64	9.85	0.56	9.05	7.89	10.2	0.59	0.0081			9.05																														Kansas	1	9.05	2005	9.05
	20	257	2762931	9.3	8.16	10.44	0.58	9.49	8.32	10.66	0.6	0.0075			9.49																														Kansas	1	9.49	2006	9.49
	20	270	2783785	9.7	8.54	10.86	0.59	9.98	8.78	11.18	0.61	0.0075			9.98																														Kansas	1	9.98	2007	9.98
	20	219	2808076	7.8	6.77	8.83	0.53	8	6.93	9.07	0.55	0.006			8																														Kansas	1	8	2008	8
	20	304	2832704	10.73	9.53	11.94	0.62	11.06	9.8	12.32	0.64	0.0082			11.06																														Kansas	1	11.06	2009	11.06
Kansas	20	269	2853118	9.43	8.3	10.55	0.57	9.56	8.4	10.72	0.59	0.007	2010	9.56	9.56																														Kansas	1	9.56	2010	9.56
Kansas	20	280	2871238	9.75	8.61	10.89	0.58	10.12	8.91	11.32	0.62	0.0068	2011	10.12	10.12																											0.346848	6.87	1.02242	Kansas	1	10.12	2011	10.12
Kansas	20	318	2885905	11.02	9.81	12.23	0.62	11.48	10.2	12.77	0.66	0.0077	2012	11.48	11.48																														Kansas	1	11.48	2012	11.48
Kansas	20	331	2893957	11.44	10.21	12.67	0.63	11.96	10.64	13.27	0.67	0.0075	2013	11.96	11.96																														Kansas	1	11.96	2013	11.96
Kansas	20	332	2904021	11.43	10.2	12.66	0.63	11.73	10.44	13.02	0.66	0.0071	2014	11.73	11.73																														Kansas	1	11.73	2014	11.73
Kansas	20	329	2911641	11.3	10.08	12.52	0.62	11.84	10.53	13.15	0.67	0.0063	2015	11.84	11.84																														Kansas	1	11.84	2015	11.84
Kansas	20	313	2907289	10.77	9.57	11.96	0.61	11.09	9.83	12.35	0.64	0.0049	2016	11.09	11.09																														Kansas	1	11.09	2016	11.09
Kansas	20	333	2913123	11.43	10.2	12.66	0.63	11.76	10.46	13.05	0.66	0.0047	2017	11.76	11.76																														Kansas	1	11.76	2017	11.76
Kansas	20	345	2911505	11.85	10.6	13.1	0.64	12.41	11.07	13.75	0.68	0.0051	2018	12.41	12.41																														Kansas	1	12.41	2018	12.41
Kansas	20	403	2913314	13.83	12.48	15.18	0.69	14.26	12.83	15.69	0.73	0.0057	2019	14.26	14.26																														Kansas	1	14.26	2019	14.26
Kansas	20	490	2913805	16.82	15.33	18.31	0.76	17.43	15.85	19.01	0.8	0.0053	2020	17.43	17.43																														Kansas	1	17.43	2020	17.43
Kansas	20	680	2934582	23.17	21.43	24.91	0.89	24.3	22.44	26.17	0.95	0.0064	2021	24.3	24.3																														Kansas	1	24.3	2021	24.3
	21	197	4018053	4.9	4.22	5.59	0.35	4.86	4.18	5.54	0.35	0.0117			4.86																														Kentucky	1	4.86	1999	4.86
	21	241	4041769	5.96	5.21	6.72	0.38	5.91	5.17	6.66	0.38	0.0138			5.91																														Kentucky	1	5.91	2000	5.91
	21	345	4068132	8.48	7.59	9.38	0.46	8.44	7.55	9.33	0.45	0.0178			8.44																														Kentucky	1	8.44	2001	8.44
	21	426	4089875	10.42	9.43	11.41	0.5	10.45	9.46	11.45	0.51	0.0181			10.45																														Kentucky	1	10.45	2002	10.45
	21	560	4117170	13.6	12.48	14.73	0.57	13.59	12.46	14.72	0.58	0.0217			13.59																														Kentucky	1	13.59	2003	13.59
	21	526	4146101	12.69	11.6	13.77	0.55	12.77	11.68	13.86	0.56	0.0192			12.77																														Kentucky	1	12.77	2004	12.77
	21	638	4182742	15.25	14.07	16.44	0.6	15.35	14.15	16.54	0.61	0.0214			15.35																														Kentucky	1	15.35	2005	15.35
	21	728	4219239	17.25	16	18.51	0.64	17.38	16.11	18.65	0.65	0.0211			17.38																														Kentucky	1	17.38	2006	17.38
	21	708	4256672	16.63	15.41	17.86	0.63	16.7	15.46	17.93	0.63	0.0197			16.7																														Kentucky	1	16.7	2007	16.7
	21	764	4289878	17.81	16.55	19.07	0.64	17.94	16.66	19.23	0.65	0.021			17.94																														Kentucky	1	17.94	2008	17.94
	21	769	4317074	17.81	16.55	19.07	0.64	17.96	16.68	19.25	0.65	0.0208			17.96																														Kentucky	1	17.96	2009	17.96
Kentucky	21	1007	4339367	23.21	21.77	24.64	0.73	23.57	22.1	25.04	0.75	0.0263	2010	23.57	23.57																														Kentucky	1	23.57	2010	23.57
Kentucky	21	1058	4369356	24.21	22.76	25.67	0.74	25	23.48	26.53	0.78	0.0256	2011	25	25																											1.31806	6.44	3.02867	Kentucky	1	25	2011	25
Kentucky	21	1078	4380415	24.61	23.14	26.08	0.75	24.96	23.45	26.48	0.77	0.026	2012	24.96	24.96																														Kentucky	1	24.96	2012	24.96
Kentucky	21	1019	4395295	23.18	21.76	24.61	0.73	23.68	22.21	25.16	0.75	0.0232	2013	23.68	23.68																														Kentucky	1	23.68	2013	23.68
Kentucky	21	1077	4413457	24.4	22.95	25.86	0.74	24.75	23.24	26.25	0.77	0.0229	2014	24.75	24.75																														Kentucky	1	24.75	2014	24.75
Kentucky	21	1273	4425092	28.77	27.19	30.35	0.81	29.91	28.23	31.58	0.85	0.0243	2015	29.91	29.91																														Kentucky	1	29.91	2015	29.91
Kentucky	21	1419	4436974	31.98	30.32	33.65	0.85	33.55	31.77	35.33	0.91	0.0223	2016	33.55	33.55																														Kentucky	1	33.55	2016	33.55
Kentucky	21	1566	4454189	35.16	33.42	36.9	0.89	37.22	35.34	39.1	0.96	0.0223	2017	37.22	37.22																														Kentucky	1	37.22	2017	37.22
Kentucky	21	1315	4468402	29.43	27.84	31.02	0.81	30.85	29.15	32.56	0.87	0.0195	2018	30.85	30.85																														Kentucky	1	30.85	2018	30.85
Kentucky	21	1380	4467673	30.89	29.26	32.52	0.83	32.51	30.76	34.26	0.89	0.0195	2019	32.51	32.51																														Kentucky	1	32.51	2019	32.51
Kentucky	21	2083	4477251	46.52	44.53	48.52	1.02	49.18	47.02	51.34	1.1	0.0227	2020	49.18	49.18																														Kentucky	1	49.18	2020	49.18
Kentucky	21	2381	4509394	52.8	50.68	54.92	1.08	55.62	53.34	57.91	1.17	0.0223	2021	55.62	55.62																														Kentucky	1	55.62	2021	55.62
	22	188	4460811	4.21	3.61	4.82	0.31	4.32	3.71	4.94	0.32	0.0112			4.32																														Louisiana	1	4.32	1999	4.32
	22	248	4468976	5.55	4.86	6.24	0.35	5.64	4.94	6.35	0.36	0.0142			5.64																														Louisiana	1	5.64	2000	5.64
	22	265	4477875	5.92	5.21	6.63	0.36	5.97	5.25	6.69	0.37	0.0137			5.97																														Louisiana	1	5.97	2001	5.97
	22	365	4497267	8.12	7.28	8.95	0.42	8.25	7.4	9.1	0.43	0.0155			8.25																														Louisiana	1	8.25	2002	8.25
	22	536	4521042	11.86	10.85	12.86	0.51	12.14	11.1	13.17	0.53	0.0208			12.14																														Louisiana	1	12.14	2003	12.14
	22	539	4552238	11.84	10.84	12.84	0.51	12.12	11.09	13.15	0.52	0.0197			12.12																														Louisiana	1	12.12	2004	12.12
	22	661	4576628	14.44	13.34	15.54	0.56	14.73	13.6	15.86	0.58	0.0222			14.73																														Louisiana	1	14.73	2005	14.73
	22	705	4302665	16.39	15.18	17.59	0.62	16.53	15.3	17.76	0.63	0.0205			16.53																														Louisiana	1	16.53	2006	16.53
	22	808	4375581	18.47	17.19	19.74	0.65	18.83	17.52	20.14	0.67	0.0224			18.83																														Louisiana	1	18.83	2007	18.83
	22	647	4435586	14.59	13.46	15.71	0.57	14.88	13.72	16.04	0.59	0.0178			14.88																														Louisiana	1	14.88	2008	14.88
	22	584	4491648	13	11.95	14.06	0.54	13.14	12.06	14.22	0.55	0.0158			13.14																														Louisiana	1	13.14	2009	13.14
Louisiana	22	591	4533372	13.04	11.99	14.09	0.54	13.17	12.1	14.25	0.55	0.0154	2010	13.17	13.17																														Louisiana	1	13.17	2010	13.17
Louisiana	22	601	4574836	13.14	12.09	14.19	0.54	13.48	12.39	14.58	0.56	0.0145	2011	13.48	13.48																											1.78933	13.23	3.912	Louisiana	1	13.48	2011	13.48
Louisiana	22	566	4601893	12.3	11.29	13.31	0.52	12.33	11.29	13.36	0.53	0.0136	2012	12.33	12.33																														Louisiana	1	12.33	2012	12.33
Louisiana	22	809	4625470	17.49	16.28	18.7	0.61	17.77	16.52	19.02	0.64	0.0184	2013	17.77	17.77																														Louisiana	1	17.77	2013	17.77
Louisiana	22	777	4649676	16.71	15.54	17.89	0.6	16.86	15.65	18.07	0.62	0.0165	2014	16.86	16.86																														Louisiana	1	16.86	2014	16.86
Louisiana	22	861	4670724	18.43	17.2	19.67	0.63	19.04	17.74	20.34	0.66	0.0164	2015	19.04	19.04																														Louisiana	1	19.04	2015	19.04
Louisiana	22	996	4681666	21.27	19.95	22.6	0.67	21.81	20.43	23.19	0.71	0.0157	2016	21.81	21.81																														Louisiana	1	21.81	2016	21.81
Louisiana	22	1108	4684333	23.65	22.26	25.05	0.71	24.5	23.03	25.98	0.75	0.0158	2017	24.5	24.5																														Louisiana	1	24.5	2017	24.5
Louisiana	22	1140	4659978	24.46	23.04	25.88	0.72	25.43	23.92	26.94	0.77	0.0169	2018	25.43	25.43																														Louisiana	1	25.43	2018	25.43
Louisiana	22	1267	4648794	27.25	25.75	28.76	0.77	28.33	26.74	29.93	0.81	0.0179	2019	28.33	28.33																														Louisiana	1	28.33	2019	28.33
Louisiana	22	1896	4645318	40.82	38.98	42.65	0.94	42.66	40.7	44.63	1	0.0207	2020	42.66	42.66																														Louisiana	1	42.66	2020	42.66
Louisiana	22	2463	4624047	53.27	51.16	55.37	1.07	55.89	53.64	58.13	1.15	0.0231	2021	55.89	55.89																														Louisiana	1	55.89	2021	55.89
	23	67	1266808	5.29	4.1	6.72	0.65	5.27	4.08	6.69	0.65	0.004			5.27																														Maine	1	5.27	1999	5.27
	23	61	1274923	4.78	3.66	6.15	0.61	4.78	3.65	6.14	0.61	0.0035			4.78																														Maine	1	4.78	2000	4.78
	23	85	1285692	6.61	5.28	8.17	0.72	6.49	5.18	8.03	0.71	0.0044			6.49																														Maine	1	6.49	2001	6.49
	23	139	1295960	10.73	8.94	12.51	0.91	10.94	9.11	12.77	0.93	0.0059			10.94																														Maine	1	10.94	2002	10.94
	23	133	1306513	10.18	8.45	11.91	0.88	10.28	8.52	12.04	0.9	0.0052			10.28																														Maine	1	10.28	2003	10.28
	23	140	1313688	10.66	8.89	12.42	0.9	10.95	9.12	12.78	0.93	0.0051			10.95																														Maine	1	10.95	2004	10.95
	23	163	1318787	12.36	10.46	14.26	0.97	12.43	10.49	14.36	0.99	0.0055			12.43																														Maine	1	12.43	2005	12.43
	23	159	1323619	12.01	10.15	13.88	0.95	12.03	10.12	13.93	0.97	0.0046			12.03																														Maine	1	12.03	2006	12.03
	23	159	1327040	11.98	10.12	13.84	0.95	12.36	10.4	14.32	1	0.0044			12.36																														Maine	1	12.36	2007	12.36
	23	162	1330509	12.18	10.3	14.05	0.96	12.32	10.39	14.26	0.99	0.0044			12.32																														Maine	1	12.32	2008	12.32
	23	173	1329590	13.01	11.07	14.95	0.99	12.75	10.79	14.7	0.99	0.0047			12.75																														Maine	1	12.75	2009	12.75
Maine	23	135	1328361	10.16	8.45	11.88	0.87	10.42	8.62	12.22	0.92	0.0035	2010	10.42	10.42																														Maine	1	10.42	2010	10.42
Maine	23	156	1328188	11.75	9.9	13.59	0.94	11.78	9.86	13.69	0.98	0.0038	2011	11.78	11.78																											2.75121	7.37	3.61842	Maine	1	11.78	2011	11.78
Maine	23	150	1329192	11.29	9.48	13.09	0.92	11.47	9.58	13.37	0.97	0.0036	2012	11.47	11.47																														Maine	1	11.47	2012	11.47
Maine	23	174	1328302	13.1	11.15	15.05	0.99	13.24	11.19	15.3	1.05	0.004	2013	13.24	13.24																														Maine	1	13.24	2013	13.24
Maine	23	216	1330089	16.24	14.07	18.41	1.1	16.84	14.51	19.16	1.19	0.0046	2014	16.84	16.84																														Maine	1	16.84	2014	16.84
Maine	23	269	1329328	20.24	17.82	22.65	1.23	21.16	18.53	23.78	1.34	0.0051	2015	21.16	21.16																														Maine	1	21.16	2015	21.16
Maine	23	353	1331479	26.51	23.75	29.28	1.41	28.71	25.62	31.81	1.58	0.0055	2016	28.71	28.71																														Maine	1	28.71	2016	28.71
Maine	23	424	1335907	31.74	28.72	34.76	1.54	34.39	31.01	37.78	1.73	0.006	2017	34.39	34.39																														Maine	1	34.39	2017	34.39
Maine	23	345	1338404	25.78	23.06	28.5	1.39	27.94	24.88	31	1.56	0.0051	2018	27.94	27.94																														Maine	1	27.94	2018	27.94
Maine	23	371	1344212	27.6	24.79	30.41	1.43	29.92	26.77	33.07	1.61	0.0053	2019	29.92	29.92																														Maine	1	29.92	2019	29.92
Maine	23	496	1350141	36.74	33.5	39.97	1.65	39.7	36.07	43.33	1.85	0.0054	2020	39.7	39.7																														Maine	1	39.7	2020	39.7
Maine	23	611	1372247	44.53	40.99	48.06	1.8	47.07	43.19	50.94	1.98	0.0057	2021	47.07	47.07																														Maine	1	47.07	2021	47.07
	24	629	5254509	11.97	11.04	12.91	0.48	11.43	10.54	12.33	0.46	0.0373			11.43																														Maryland	0	11.43	1999	11.43
	24	623	5296486	11.76	10.84	12.69	0.47	11.28	10.39	12.17	0.45	0.0358			11.28																														Maryland	0	11.28	2000	11.28
	24	639	5374691	11.89	10.97	12.81	0.47	11.48	10.59	12.37	0.45	0.0329			11.48																														Maryland	0	11.48	2001	11.48
	24	723	5440389	13.29	12.32	14.26	0.49	12.88	11.94	13.82	0.48	0.0307			12.88																														Maryland	0	12.88	2002	12.88
	24	779	5496269	14.17	13.18	15.17	0.51	13.78	12.8	14.75	0.5	0.0302			13.78																														Maryland	0	13.78	2003	13.78
	24	676	5546935	12.19	11.27	13.11	0.47	11.85	10.96	12.75	0.46	0.0246			11.85																														Maryland	0	11.85	2004	11.85
	24	656	5592379	11.73	10.83	12.63	0.46	11.45	10.57	12.33	0.45	0.022			11.45																														Maryland	0	11.45	2005	11.45
	24	762	5627367	13.54	12.58	14.5	0.49	13.17	12.23	14.1	0.48	0.0221			13.17																														Maryland	0	13.17	2006	13.17
	24	769	5653408	13.6	12.64	14.56	0.49	13.23	12.29	14.17	0.48	0.0214			13.23																														Maryland	0	13.23	2007	13.23
	24	693	5684965	12.19	11.28	13.1	0.46	11.75	10.87	12.63	0.45	0.019			11.75																														Maryland	0	11.75	2008	11.75
	24	743	5730388	12.97	12.03	13.9	0.48	12.46	11.56	13.37	0.46	0.0201			12.46																														Maryland	0	12.46	2009	12.46
Maryland	24	650	5773552	11.26	10.39	12.12	0.44	10.96	10.11	11.81	0.43	0.017	2010	10.96	10.96																														Maryland	0	10.96	2010	10.96
Maryland	24	707	5828289	12.13	11.24	13.02	0.46	11.74	10.87	12.62	0.45	0.0171	2011	11.74	11.74																											3.60982	-1.75	3.80539	Maryland	0	11.74	2011	11.74
Maryland	24	831	5884563	14.12	13.16	15.08	0.49	13.69	12.75	14.64	0.48	0.02	2012	13.69	13.69																														Maryland	0	13.69	2012	13.69
Maryland	24	892	5928814	15.05	14.06	16.03	0.5	14.59	13.62	15.56	0.5	0.0203	2013	14.59	14.59																														Maryland	0	14.59	2013	14.59
Maryland	24	1070	5976407	17.9	16.83	18.98	0.55	17.39	16.33	18.45	0.54	0.0227	2014	17.39	17.39																														Maryland	0	17.39	2014	17.39
Maryland	24	1285	6006401	21.39	20.22	22.56	0.6	20.87	19.71	22.04	0.59	0.0245	2015	20.87	20.87																														Maryland	0	20.87	2015	20.87
Maryland	24	2044	6016447	33.97	32.5	35.45	0.75	33.22	31.75	34.69	0.75	0.0321	2016	33.22	33.22																														Maryland	0	33.22	2016	33.22
Maryland	24	2247	6052177	37.13	35.59	38.66	0.78	36.28	34.75	37.81	0.78	0.032	2017	36.28	36.28																														Maryland	0	36.28	2017	36.28
Maryland	24	2324	6042718	38.46	36.9	40.02	0.8	37.24	35.69	38.79	0.79	0.0345	2018	37.24	37.24																														Maryland	0	37.24	2018	37.24
Maryland	24	2369	6045680	39.19	37.61	40.76	0.81	38.16	36.59	39.74	0.8	0.0335	2019	38.16	38.16																														Maryland	0	38.16	2019	38.16
Maryland	24	2771	6055802	45.76	44.05	47.46	0.87	44.56	42.86	46.26	0.87	0.0302	2020	44.56	44.56																														Maryland	0	44.56	2020	44.56
Maryland	24	2737	6165129	44.39	42.73	46.06	0.85	42.81	41.16	44.45	0.84	0.0257	2021	42.81	42.81																														Maryland	0	42.81	2021	42.81
	25	488	6317345	7.72	7.04	8.41	0.35	7.48	6.82	8.14	0.34	0.029			7.48																														Massachusetts	1	7.48	1999	7.48
	25	463	6349097	7.29	6.63	7.96	0.34	7.11	6.46	7.76	0.33	0.0266			7.11																														Massachusetts	1	7.11	2000	7.11
	25	689	6397634	10.77	9.97	11.57	0.41	10.49	9.7	11.27	0.4	0.0355			10.49																														Massachusetts	1	10.49	2001	10.49
	25	705	6417206	10.99	10.18	11.8	0.41	10.72	9.93	11.51	0.4	0.03			10.72																														Massachusetts	1	10.72	2002	10.72
	25	823	6422565	12.81	11.94	13.69	0.45	12.63	11.77	13.5	0.44	0.0319			12.63																														Massachusetts	1	12.63	2003	12.63
	25	669	6412281	10.43	9.64	11.22	0.4	10.28	9.5	11.06	0.4	0.0244			10.28																														Massachusetts	1	10.28	2004	10.28
	25	780	6403290	12.18	11.33	13.04	0.44	11.98	11.14	12.82	0.43	0.0262			11.98																														Massachusetts	1	11.98	2005	11.98
	25	970	6410084	15.13	14.18	16.08	0.49	14.69	13.76	15.62	0.47	0.0282			14.69																														Massachusetts	1	14.69	2006	14.69
	25	922	6431559	14.34	13.41	15.26	0.47	14	13.09	14.91	0.46	0.0256			14																														Massachusetts	1	14	2007	14
	25	786	6468967	12.15	11.3	13	0.43	11.9	11.06	12.74	0.43	0.0216			11.9																														Massachusetts	1	11.9	2008	11.9
	25	816	6517613	12.52	11.66	13.38	0.44	12.24	11.39	13.08	0.43	0.0221			12.24																														Massachusetts	1	12.24	2009	12.24
Massachusetts	25	738	6547629	11.27	10.46	12.08	0.41	11.01	10.2	11.81	0.41	0.0193	2010	11.01	11.01																														Massachusetts	1	11.01	2010	11.01
Massachusetts	25	857	6587536	13.01	12.14	13.88	0.44	12.73	11.86	13.59	0.44	0.0207	2011	12.73	12.73																											2.92576	2.92	2.58661	Massachusetts	1	12.73	2011	12.73
Massachusetts	25	859	6646144	12.92	12.06	13.79	0.44	12.73	11.87	13.6	0.44	0.0207	2012	12.73	12.73																														Massachusetts	1	12.73	2012	12.73
Massachusetts	25	1081	6692824	16.15	15.19	17.11	0.49	16	15.03	16.97	0.5	0.0246	2013	16	16																														Massachusetts	1	16	2013	16
Massachusetts	25	1289	6745408	19.11	18.07	20.15	0.53	19.04	17.98	20.1	0.54	0.0274	2014	19.04	19.04																														Massachusetts	1	19.04	2014	19.04
Massachusetts	25	1724	6794422	25.37	24.18	26.57	0.61	25.67	24.43	26.9	0.63	0.0329	2015	25.67	25.67																														Massachusetts	1	25.67	2015	25.67
Massachusetts	25	2227	6811779	32.69	31.34	34.05	0.69	32.99	31.59	34.39	0.72	0.035	2016	32.99	32.99																														Massachusetts	1	32.99	2016	32.99
Massachusetts	25	2168	6859819	31.6	30.27	32.93	0.68	31.76	30.39	33.13	0.7	0.0309	2017	31.76	31.76																														Massachusetts	1	31.76	2017	31.76
Massachusetts	25	2241	6902149	32.47	31.12	33.81	0.69	32.77	31.38	34.16	0.71	0.0333	2018	32.77	32.77																														Massachusetts	1	32.77	2018	32.77
Massachusetts	25	2210	6892503	32.06	30.73	33.4	0.68	32.09	30.72	33.46	0.7	0.0313	2019	32.09	32.09																														Massachusetts	1	32.09	2019	32.09
Massachusetts	25	2302	6893574	33.39	32.03	34.76	0.7	33.86	32.44	35.28	0.72	0.0251	2020	33.86	33.86																														Massachusetts	1	33.86	2020	33.86
Massachusetts	25	2585	6984723	37.01	35.58	38.44	0.73	36.78	35.32	38.23	0.74	0.0242	2021	36.78	36.78																														Massachusetts	1	36.78	2021	36.78
	26	460	9897116	4.65	4.22	5.07	0.22	4.65	4.22	5.07	0.22	0.0273			4.65																														Michigan	1	4.65	1999	4.65
	26	561	9938444	5.64	5.18	6.11	0.24	5.63	5.17	6.1	0.24	0.0322			5.63																														Michigan	1	5.63	2000	5.63
	26	621	9991120	6.22	5.73	6.7	0.25	6.18	5.69	6.67	0.25	0.032			6.18																														Michigan	1	6.18	2001	6.18
	26	751	10015710	7.5	6.96	8.03	0.27	7.48	6.95	8.02	0.27	0.0319			7.48																														Michigan	1	7.48	2002	7.48
	26	761	10041152	7.58	7.04	8.12	0.27	7.6	7.06	8.14	0.28	0.0295			7.6																														Michigan	1	7.6	2003	7.6
	26	867	10055315	8.62	8.05	9.2	0.29	8.66	8.08	9.24	0.3	0.0316			8.66																														Michigan	1	8.66	2004	8.66
	26	985	10051137	9.8	9.19	10.41	0.31	9.77	9.16	10.39	0.31	0.033			9.77																														Michigan	1	9.77	2005	9.77
	26	1176	10036081	11.72	11.05	12.39	0.34	11.71	11.04	12.39	0.34	0.0342			11.71																														Michigan	1	11.71	2006	11.71
	26	1236	10001284	12.36	11.67	13.05	0.35	12.21	11.52	12.9	0.35	0.0343			12.21																														Michigan	1	12.21	2007	12.21
	26	1239	9946889	12.46	11.76	13.15	0.35	12.38	11.69	13.08	0.36	0.034			12.38																														Michigan	1	12.38	2008	12.38
	26	1429	9901591	14.43	13.68	15.18	0.38	14.47	13.7	15.23	0.39	0.0386			14.47																														Michigan	1	14.47	2009	14.47
Michigan	26	1394	9883640	14.1	13.36	14.84	0.38	13.95	13.2	14.7	0.38	0.0364	2010	13.95	13.95																														Michigan	1	13.95	2010	13.95
Michigan	26	1386	9876187	14.03	13.29	14.77	0.38	14.26	13.49	15.03	0.39	0.0335	2011	14.26	14.26																											1.69824	2.83	1.84782	Michigan	1	14.26	2011	14.26
Michigan	26	1308	9883360	13.23	12.52	13.95	0.37	13.52	12.77	14.27	0.38	0.0315	2012	13.52	13.52																														Michigan	1	13.52	2012	13.52
Michigan	26	1553	9895622	15.69	14.91	16.47	0.4	15.87	15.06	16.68	0.41	0.0353	2013	15.87	15.87																														Michigan	1	15.87	2013	15.87
Michigan	26	1762	9909877	17.78	16.95	18.61	0.42	18.04	17.17	18.9	0.44	0.0374	2014	18.04	18.04																														Michigan	1	18.04	2014	18.04
Michigan	26	1980	9922576	19.95	19.08	20.83	0.45	20.35	19.43	21.28	0.47	0.0378	2015	20.35	20.35																														Michigan	1	20.35	2015	20.35
Michigan	26	2347	9928300	23.64	22.68	24.6	0.49	24.38	23.36	25.39	0.52	0.0369	2016	24.38	24.38																														Michigan	1	24.38	2016	24.38
Michigan	26	2694	9962311	27.04	26.02	28.06	0.52	27.78	26.7	28.86	0.55	0.0384	2017	27.78	27.78																														Michigan	1	27.78	2017	27.78
Michigan	26	2591	9995915	25.92	24.92	26.92	0.51	26.64	25.59	27.7	0.54	0.0385	2018	26.64	26.64																														Michigan	1	26.64	2018	26.64
Michigan	26	2385	9986857	23.88	22.92	24.84	0.49	24.44	23.42	25.45	0.52	0.0338	2019	24.44	24.44																														Michigan	1	24.44	2019	24.44
Michigan	26	2759	9966555	27.68	26.65	28.72	0.53	28.62	27.52	29.72	0.56	0.0301	2020	28.62	28.62																														Michigan	1	28.62	2020	28.62
Michigan	26	3089	10050811	30.73	29.65	31.82	0.55	31.45	30.31	32.6	0.58	0.029	2021	31.45	31.45																														Michigan	1	31.45	2021	31.45
	27	136	4873481	2.79	2.32	3.26	0.24	2.79	2.32	3.26	0.24	0.0081			2.79																														Minnesota	1	2.79	1999	2.79
	27	130	4919479	2.64	2.19	3.1	0.23	2.6	2.15	3.05	0.23	0.0075			2.6																														Minnesota	1	2.6	2000	2.6
	27	185	4982796	3.71	3.18	4.25	0.27	3.67	3.14	4.2	0.27	0.0095			3.67																														Minnesota	1	3.67	2001	3.67
	27	201	5018935	4	3.45	4.56	0.28	3.95	3.4	4.49	0.28	0.0085			3.95																														Minnesota	1	3.95	2002	3.95
	27	246	5053572	4.87	4.26	5.48	0.31	4.81	4.21	5.41	0.31	0.0095			4.81																														Minnesota	1	4.81	2003	4.81
	27	250	5087713	4.91	4.3	5.52	0.31	4.84	4.24	5.44	0.31	0.0091			4.84																														Minnesota	1	4.84	2004	4.84
	27	282	5119598	5.51	4.87	6.15	0.33	5.45	4.81	6.09	0.33	0.0095			5.45																														Minnesota	1	5.45	2005	5.45
	27	311	5163555	6.02	5.35	6.69	0.34	5.92	5.26	6.59	0.34	0.009			5.92																														Minnesota	1	5.92	2006	5.92
	27	341	5207203	6.55	5.85	7.24	0.35	6.42	5.73	7.11	0.35	0.0095			6.42																														Minnesota	1	6.42	2007	6.42
	27	384	5247018	7.32	6.59	8.05	0.37	7.22	6.49	7.94	0.37	0.0105			7.22																														Minnesota	1	7.22	2008	7.22
	27	419	5281203	7.93	7.17	8.69	0.39	7.88	7.11	8.64	0.39	0.0113			7.88																														Minnesota	1	7.88	2009	7.88
Minnesota	27	397	5303925	7.49	6.75	8.22	0.38	7.35	6.61	8.08	0.37	0.0104	2010	7.35	7.35																														Minnesota	1	7.35	2010	7.35
Minnesota	27	511	5344861	9.56	8.73	10.39	0.42	9.35	8.53	10.18	0.42	0.0124	2011	9.35	9.35																											0.658545	5.51	1.41436	Minnesota	1	9.35	2011	9.35
Minnesota	27	482	5379139	8.96	8.16	9.76	0.41	8.91	8.1	9.72	0.41	0.0116	2012	8.91	8.91																														Minnesota	1	8.91	2012	8.91
Minnesota	27	523	5420380	9.65	8.82	10.48	0.42	9.6	8.76	10.44	0.43	0.0119	2013	9.6	9.6																														Minnesota	1	9.6	2013	9.6
Minnesota	27	517	5457173	9.47	8.66	10.29	0.42	9.6	8.75	10.44	0.43	0.011	2014	9.6	9.6																														Minnesota	1	9.6	2014	9.6
Minnesota	27	581	5489594	10.58	9.72	11.44	0.44	10.65	9.76	11.53	0.45	0.0111	2015	10.65	10.65																														Minnesota	1	10.65	2015	10.65
Minnesota	27	672	5519952	12.17	11.25	13.09	0.47	12.47	11.51	13.43	0.49	0.0106	2016	12.47	12.47																														Minnesota	1	12.47	2016	12.47
Minnesota	27	733	5576606	13.14	12.19	14.1	0.49	13.34	12.36	14.33	0.5	0.0104	2017	13.34	13.34																														Minnesota	1	13.34	2017	13.34
Minnesota	27	636	5611179	11.33	10.45	12.22	0.45	11.47	10.56	12.38	0.46	0.0094	2018	11.47	11.47																														Minnesota	1	11.47	2018	11.47
Minnesota	27	792	5639632	14.04	13.07	15.02	0.5	14.24	13.23	15.26	0.52	0.0112	2019	14.24	14.24																														Minnesota	1	14.24	2019	14.24
Minnesota	27	1050	5657342	18.56	17.44	19.68	0.57	19.04	17.87	20.22	0.6	0.0114	2020	19.04	19.04																														Minnesota	1	19.04	2020	19.04
Minnesota	27	1356	5707390	23.76	22.49	25.02	0.65	24.55	23.22	25.88	0.68	0.0127	2021	24.55	24.55																														Minnesota	1	24.55	2021	24.55
	28	87	2828408	3.08	2.46	3.79	0.33	3.2	2.56	3.95	0.34	0.0052			3.2																														Mississippi	1	3.2	1999	3.2
	28	114	2844658	4.01	3.27	4.74	0.38	4.17	3.4	4.94	0.39	0.0065			4.17																														Mississippi	1	4.17	2000	4.17
	28	169	2852994	5.92	5.03	6.82	0.46	6.16	5.23	7.09	0.47	0.0087			6.16																														Mississippi	1	6.16	2001	6.16
	28	183	2858681	6.4	5.47	7.33	0.47	6.63	5.67	7.6	0.49	0.0078			6.63																														Mississippi	1	6.63	2002	6.63
	28	207	2868312	7.22	6.23	8.2	0.5	7.48	6.46	8.51	0.52	0.008			7.48																														Mississippi	1	7.48	2003	7.48
	28	224	2889010	7.75	6.74	8.77	0.52	8.17	7.1	9.25	0.55	0.0082			8.17																														Mississippi	1	8.17	2004	8.17
	28	248	2905943	8.53	7.47	9.6	0.54	8.81	7.71	9.91	0.56	0.0083			8.81																														Mississippi	1	8.81	2005	8.81
	28	339	2904978	11.67	10.43	12.91	0.63	12.08	10.79	13.38	0.66	0.0098			12.08																														Mississippi	1	12.08	2006	12.08
	28	314	2928350	10.72	9.54	11.91	0.61	10.95	9.73	12.17	0.62	0.0087			10.95																														Mississippi	1	10.95	2007	10.95
	28	303	2947806	10.28	9.12	11.44	0.59	10.51	9.31	11.7	0.61	0.0083			10.51																														Mississippi	1	10.51	2008	10.51
	28	323	2958774	10.92	9.73	12.11	0.61	11.17	9.94	12.4	0.63	0.0087			11.17																														Mississippi	1	11.17	2009	11.17
Mississippi	28	334	2967297	11.26	10.05	12.46	0.62	11.39	10.15	12.63	0.63	0.0087	2010	11.39	11.39																														Mississippi	1	11.39	2010	11.39
Mississippi	28	302	2978512	10.14	9	11.28	0.58	10.7	9.47	11.93	0.63	0.0073	2011	10.7	10.7																											0.202424	7.27	1.43588	Mississippi	1	10.7	2011	10.7
Mississippi	28	310	2984926	10.39	9.23	11.54	0.59	10.66	9.45	11.86	0.61	0.0075	2012	10.66	10.66																														Mississippi	1	10.66	2012	10.66
Mississippi	28	316	2991207	10.56	9.4	11.73	0.59	10.83	9.62	12.05	0.62	0.0072	2013	10.83	10.83																														Mississippi	1	10.83	2013	10.83
Mississippi	28	336	2994079	11.22	10.02	12.42	0.61	11.65	10.38	12.92	0.65	0.0071	2014	11.65	11.65																														Mississippi	1	11.65	2014	11.65
Mississippi	28	351	2992333	11.73	10.5	12.96	0.63	12.34	11.03	13.66	0.67	0.0067	2015	12.34	12.34																														Mississippi	1	12.34	2015	12.34
Mississippi	28	352	2988726	11.78	10.55	13.01	0.63	12.13	10.84	13.43	0.66	0.0055	2016	12.13	12.13																														Mississippi	1	12.13	2016	12.13
Mississippi	28	354	2984100	11.86	10.63	13.1	0.63	12.18	10.88	13.48	0.66	0.005	2017	12.18	12.18																														Mississippi	1	12.18	2017	12.18
Mississippi	28	310	2986530	10.38	9.22	11.54	0.59	10.85	9.61	12.08	0.63	0.0046	2018	10.85	10.85																														Mississippi	1	10.85	2018	10.85
Mississippi	28	394	2976149	13.24	11.93	14.55	0.67	13.63	12.25	15.02	0.71	0.0056	2019	13.63	13.63																														Mississippi	1	13.63	2019	13.63
Mississippi	28	586	2966786	19.75	18.15	21.35	0.82	21.11	19.36	22.85	0.89	0.0064	2020	21.11	21.11																														Mississippi	1	21.11	2020	21.11
Mississippi	28	787	2949965	26.68	24.81	28.54	0.95	28.38	26.36	30.41	1.03	0.0074	2021	28.38	28.38																														Mississippi	1	28.38	2021	28.38
	29	276	5561948	4.96	4.38	5.55	0.3	5.01	4.42	5.6	0.3	0.0164			5.01																														Missouri	1	5.01	1999	5.01
	29	303	5595211	5.42	4.81	6.03	0.31	5.49	4.87	6.1	0.32	0.0174			5.49																														Missouri	1	5.49	2000	5.49
	29	351	5641142	6.22	5.57	6.87	0.33	6.26	5.6	6.91	0.33	0.0181			6.26																														Missouri	1	6.26	2001	6.26
	29	416	5674825	7.33	6.63	8.04	0.36	7.47	6.75	8.18	0.37	0.0177			7.47																														Missouri	1	7.47	2002	7.47
	29	522	5709403	9.14	8.36	9.93	0.4	9.29	8.49	10.09	0.41	0.0202			9.29																														Missouri	1	9.29	2003	9.29
	29	548	5747741	9.53	8.74	10.33	0.41	9.76	8.94	10.58	0.42	0.02			9.76																														Missouri	1	9.76	2004	9.76
	29	608	5790300	10.5	9.67	11.33	0.43	10.67	9.82	11.53	0.44	0.0204			10.67																														Missouri	1	10.67	2005	10.67
	29	743	5842704	12.72	11.8	13.63	0.47	12.95	12.01	13.89	0.48	0.0216			12.95																														Missouri	1	12.95	2006	12.95
	29	714	5887612	12.13	11.24	13.02	0.45	12.25	11.35	13.16	0.46	0.0198			12.25																														Missouri	1	12.25	2007	12.25
	29	765	5923916	12.91	12	13.83	0.47	13.15	12.2	14.09	0.48	0.021			13.15																														Missouri	1	13.15	2008	13.15
	29	863	5961088	14.48	13.51	15.44	0.49	14.65	13.66	15.64	0.51	0.0233			14.65																														Missouri	1	14.65	2009	14.65
Missouri	29	998	5988927	16.66	15.63	17.7	0.53	17.04	15.96	18.11	0.55	0.026	2010	17.04	17.04																														Missouri	1	17.04	2010	17.04
Missouri	29	963	6010688	16.02	15.01	17.03	0.52	16.41	15.35	17.46	0.54	0.0233	2011	16.41	16.41																											1.33388	4.42	2.16497	Missouri	1	16.41	2011	16.41
Missouri	29	942	6021988	15.64	14.64	16.64	0.51	16.17	15.11	17.22	0.54	0.0227	2012	16.17	16.17																														Missouri	1	16.17	2012	16.17
Missouri	29	1025	6044171	16.96	15.92	18	0.53	17.49	16.4	18.59	0.56	0.0233	2013	17.49	17.49																														Missouri	1	17.49	2013	17.49
Missouri	29	1067	6063589	17.6	16.54	18.65	0.54	18.21	17.1	19.33	0.57	0.0227	2014	18.21	18.21																														Missouri	1	18.21	2014	18.21
Missouri	29	1066	6083672	17.52	16.47	18.57	0.54	17.89	16.8	18.99	0.56	0.0203	2015	17.89	17.89																														Missouri	1	17.89	2015	17.89
Missouri	29	1371	6093000	22.5	21.31	23.69	0.61	23.64	22.36	24.92	0.65	0.0215	2016	23.64	23.64																														Missouri	1	23.64	2016	23.64
Missouri	29	1367	6113532	22.36	21.17	23.55	0.6	23.37	22.1	24.63	0.65	0.0195	2017	23.37	23.37																														Missouri	1	23.37	2017	23.37
Missouri	29	1610	6126452	26.28	25	27.56	0.65	27.48	26.11	28.86	0.7	0.0239	2018	27.48	27.48																														Missouri	1	27.48	2018	27.48
Missouri	29	1583	6137428	25.79	24.52	27.06	0.65	26.87	25.51	28.23	0.69	0.0224	2019	26.87	26.87																														Missouri	1	26.87	2019	26.87
Missouri	29	1875	6151548	30.48	29.1	31.86	0.7	32.1	30.62	33.59	0.76	0.0204	2020	32.1	32.1																														Missouri	1	32.1	2020	32.1
Missouri	29	2155	6168187	34.94	33.46	36.41	0.75	36.52	34.94	38.09	0.8	0.0202	2021	36.52	36.52																														Missouri	1	36.52	2021	36.52
	30	41	897507	4.57	3.28	6.2	0.71	4.58	3.29	6.22	0.72	0.0024			4.58																														Montana	0	4.58	1999	4.58
	30	41	902195	4.54	3.26	6.17	0.71	4.54	3.26	6.16	0.71	0.0024			4.54																														Montana	0	4.54	2000	4.54
	30	56	906961	6.17	4.66	8.02	0.83	6.23	4.69	8.11	0.84	0.0029			6.23																														Montana	0	6.23	2001	6.23
	30	78	911667	8.56	6.76	10.68	0.97	8.66	6.84	10.83	0.99	0.0033			8.66																														Montana	0	8.66	2002	8.66
	30	93	919630	10.11	8.16	12.39	1.05	10.55	8.5	12.96	1.11	0.0036			10.55																														Montana	0	10.55	2003	10.55
	30	98	930009	10.54	8.55	12.84	1.06	10.92	8.83	13.34	1.12	0.0036			10.92																														Montana	0	10.92	2004	10.92
	30	96	940102	10.21	8.27	12.47	1.04	10.12	8.16	12.41	1.05	0.0032			10.12																														Montana	0	10.12	2005	10.12
	30	97	952692	10.18	8.26	12.42	1.03	10.25	8.27	12.55	1.06	0.0028			10.25																														Montana	0	10.25	2006	10.25
	30	125	964706	12.96	10.69	15.23	1.16	12.76	10.47	15.05	1.17	0.0035			12.76																														Montana	0	12.76	2007	12.76
	30	134	976415	13.72	11.4	16.05	1.19	14.07	11.63	16.52	1.25	0.0037			14.07																														Montana	0	14.07	2008	14.07
	30	142	983982	14.43	12.06	16.8	1.21	14.64	12.17	17.11	1.26	0.0038			14.64																														Montana	0	14.64	2009	14.64
Montana	30	118	989415	11.93	9.77	14.08	1.1	12.88	10.48	15.28	1.22	0.0031	2010	12.88	12.88																														Montana	0	12.88	2010	12.88
Montana	30	141	998199	14.13	11.79	16.46	1.19	14.39	11.92	16.86	1.26	0.0034	2011	14.39	14.39																											-0.076303	3.92	0.482788	Montana	0	14.39	2011	14.39
Montana	30	118	1005141	11.74	9.62	13.86	1.08	11.91	9.71	14.12	1.13	0.0028	2012	11.91	11.91																														Montana	0	11.91	2012	11.91
Montana	30	137	1015165	13.5	11.24	15.76	1.15	14.46	11.97	16.95	1.27	0.0031	2013	14.46	14.46																														Montana	0	14.46	2013	14.46
Montana	30	125	1023579	12.21	10.07	14.35	1.09	12.38	10.12	14.65	1.16	0.0027	2014	12.38	12.38																														Montana	0	12.38	2014	12.38
Montana	30	138	1032949	13.36	11.13	15.59	1.14	13.83	11.44	16.22	1.22	0.0026	2015	13.83	13.83																														Montana	0	13.83	2015	13.83
Montana	30	119	1042520	11.41	9.36	13.47	1.05	11.67	9.49	13.84	1.11	0.0019	2016	11.67	11.67																														Montana	0	11.67	2016	11.67
Montana	30	119	1050493	11.33	9.29	13.36	1.04	11.67	9.49	13.84	1.11	0.0017	2017	11.67	11.67																														Montana	0	11.67	2017	11.67
Montana	30	125	1062305	11.77	9.7	13.83	1.05	12.17	9.96	14.37	1.13	0.0019	2018	12.17	12.17																														Montana	0	12.17	2018	12.17
Montana	30	143	1068778	13.38	11.19	15.57	1.12	14.11	11.72	16.51	1.22	0.002	2019	14.11	14.11																														Montana	0	14.11	2019	14.11
Montana	30	162	1080577	14.99	12.68	17.3	1.18	15.57	13.09	18.06	1.27	0.0018	2020	15.57	15.57																														Montana	0	15.57	2020	15.57
Montana	30	199	1104271	18.02	15.52	20.52	1.28	19.49	16.72	22.26	1.41	0.0019	2021	19.49	19.49																														Montana	0	19.49	2021	19.49
	31	39	1704764	2.29	1.63	3.13	0.37	2.34	1.66	3.2	0.38	0.0023			2.34																														Nebraska	1	2.34	1999	2.34
	31	46	1711263	2.69	1.97	3.59	0.4	2.75	2.01	3.67	0.41	0.0026			2.75																														Nebraska	1	2.75	2000	2.75
	31	66	1719836	3.84	2.97	4.88	0.47	3.95	3.05	5.02	0.49	0.0034			3.95																														Nebraska	1	3.95	2001	3.95
	31	66	1728292	3.82	2.95	4.86	0.47	3.94	3.05	5.02	0.49	0.0028			3.94																														Nebraska	1	3.94	2002	3.94
	31	55	1738643	3.16	2.38	4.12	0.43	3.22	2.43	4.19	0.44	0.0021			3.22																														Nebraska	1	3.22	2003	3.22
	31	59	1749370	3.37	2.57	4.35	0.44	3.56	2.7	4.6	0.47	0.0022			3.56																														Nebraska	1	3.56	2004	3.56
	31	86	1761497	4.88	3.91	6.03	0.53	5.02	4.01	6.21	0.55	0.0029			5.02																														Nebraska	1	5.02	2005	5.02
	31	91	1772693	5.13	4.13	6.3	0.54	5.38	4.32	6.62	0.57	0.0026			5.38																														Nebraska	1	5.38	2006	5.38
	31	80	1783440	4.49	3.56	5.58	0.5	4.77	3.77	5.95	0.54	0.0022			4.77																														Nebraska	1	4.77	2007	4.77
	31	94	1796378	5.23	4.23	6.4	0.54	5.46	4.4	6.7	0.57	0.0026			5.46																														Nebraska	1	5.46	2008	5.46
	31	106	1812683	5.85	4.73	6.96	0.57	5.91	4.76	7.05	0.58	0.0029			5.91																														Nebraska	1	5.91	2009	5.91
Nebraska	31	117	1826341	6.41	5.25	7.57	0.59	6.67	5.44	7.91	0.63	0.0031	2010	6.67	6.67																														Nebraska	1	6.67	2010	6.67
Nebraska	31	129	1842641	7	5.79	8.21	0.62	7.13	5.87	8.38	0.64	0.0031	2011	7.13	7.13																											0.126121	0.06	0.45703	Nebraska	1	7.13	2011	7.13
Nebraska	31	146	1855525	7.87	6.59	9.14	0.65	7.91	6.6	9.22	0.67	0.0035	2012	7.91	7.91																														Nebraska	1	7.91	2012	7.91
Nebraska	31	117	1868516	6.26	5.13	7.4	0.58	6.47	5.27	7.67	0.61	0.0027	2013	6.47	6.47																														Nebraska	1	6.47	2013	6.47
Nebraska	31	125	1881503	6.64	5.48	7.81	0.59	7.19	5.9	8.47	0.65	0.0027	2014	7.19	7.19																														Nebraska	1	7.19	2014	7.19
Nebraska	31	126	1896190	6.64	5.48	7.81	0.59	6.95	5.71	8.19	0.63	0.0024	2015	6.95	6.95																														Nebraska	1	6.95	2015	6.95
Nebraska	31	120	1907116	6.29	5.17	7.42	0.57	6.44	5.26	7.62	0.6	0.0019	2016	6.44	6.44																														Nebraska	1	6.44	2016	6.44
Nebraska	31	152	1920076	7.92	6.66	9.17	0.64	8.12	6.8	9.44	0.67	0.0022	2017	8.12	8.12																														Nebraska	1	8.12	2017	8.12
Nebraska	31	138	1929268	7.15	5.96	8.35	0.61	7.39	6.13	8.66	0.65	0.002	2018	7.39	7.39																														Nebraska	1	7.39	2018	7.39
Nebraska	31	161	1934408	8.32	7.04	9.61	0.66	8.7	7.32	10.07	0.7	0.0023	2019	8.7	8.7																														Nebraska	1	8.7	2019	8.7
Nebraska	31	214	1937552	11.04	9.57	12.52	0.76	11.3	9.75	12.84	0.79	0.0023	2020	11.3	11.3																														Nebraska	1	11.3	2020	11.3
Nebraska	31	214	1963692	10.9	9.44	12.36	0.74	11.36	9.81	12.91	0.79	0.002	2021	11.36	11.36																														Nebraska	1	11.36	2021	11.36
	32	227	1934718	11.73	10.21	13.26	0.78	11.54	10.03	13.05	0.77	0.0135			11.54																														Nevada	0	11.54	1999	11.54
	32	273	1998257	13.66	12.04	15.28	0.83	13.68	12.05	15.32	0.83	0.0157			13.68																														Nevada	0	13.68	2000	13.68
	32	261	2098399	12.44	10.93	13.95	0.77	12.27	10.77	13.76	0.76	0.0135			12.27																														Nevada	0	12.27	2001	12.27
	32	323	2173791	14.86	13.24	16.48	0.83	14.75	13.13	16.37	0.82	0.0137			14.75																														Nevada	0	14.75	2002	14.75
	32	342	2248850	15.21	13.6	16.82	0.82	15.19	13.57	16.81	0.83	0.0133			15.19																														Nevada	0	15.19	2003	15.19
	32	380	2346222	16.2	14.57	17.82	0.83	16.03	14.41	17.65	0.83	0.0139			16.03																														Nevada	0	16.03	2004	16.03
	32	457	2432143	18.79	17.07	20.51	0.88	18.66	16.94	20.38	0.88	0.0153			18.66																														Nevada	0	18.66	2005	18.66
	32	461	2522658	18.27	16.61	19.94	0.85	17.97	16.32	19.62	0.84	0.0134			17.97																														Nevada	0	17.97	2006	17.97
	32	499	2601072	19.18	17.5	20.87	0.86	18.85	17.19	20.51	0.85	0.0139			18.85																														Nevada	0	18.85	2007	18.85
	32	519	2653630	19.56	17.88	21.24	0.86	19.18	17.52	20.85	0.85	0.0142			19.18																														Nevada	0	19.18	2008	19.18
	32	550	2684665	20.49	18.77	22.2	0.87	20.06	18.37	21.75	0.86	0.0149			20.06																														Nevada	0	20.06	2009	20.06
Nevada	32	578	2700551	21.4	19.66	23.15	0.89	20.73	19.03	22.44	0.87	0.0151	2010	20.73	20.73																														Nevada	0	20.73	2010	20.73
Nevada	32	639	2723322	23.46	21.64	25.28	0.93	22.84	21.05	24.63	0.91	0.0155	2011	22.84	22.84																											-0.0641212	3.19	0.718424	Nevada	0	22.84	2011	22.84
Nevada	32	602	2758931	21.82	20.08	23.56	0.89	20.96	19.27	22.66	0.87	0.0145	2012	20.96	20.96																														Nevada	0	20.96	2012	20.96
Nevada	32	614	2790136	22.01	20.27	23.75	0.89	21.12	19.43	22.81	0.86	0.014	2013	21.12	21.12																														Nevada	0	21.12	2013	21.12
Nevada	32	545	2839099	19.2	17.58	20.81	0.82	18.41	16.84	19.98	0.8	0.0116	2014	18.41	18.41																														Nevada	0	18.41	2014	18.41
Nevada	32	619	2890845	21.41	19.73	23.1	0.86	20.37	18.73	22	0.83	0.0118	2015	20.37	20.37																														Nevada	0	20.37	2015	20.37
Nevada	32	665	2940058	22.62	20.9	24.34	0.88	21.67	19.99	23.35	0.86	0.0105	2016	21.67	21.67																														Nevada	0	21.67	2016	21.67
Nevada	32	676	2998039	22.55	20.85	24.25	0.87	21.58	19.91	23.24	0.85	0.0096	2017	21.58	21.58																														Nevada	0	21.58	2017	21.58
Nevada	32	688	3034392	22.67	20.98	24.37	0.86	21.18	19.56	22.8	0.83	0.0102	2018	21.18	21.18																														Nevada	0	21.18	2018	21.18
Nevada	32	647	3080156	21.01	19.39	22.62	0.83	20.1	18.51	21.68	0.81	0.0092	2019	20.1	20.1																														Nevada	0	20.1	2019	20.1
Nevada	32	832	3138259	26.51	24.71	28.31	0.92	25.97	24.16	27.77	0.92	0.0091	2020	25.97	25.97																														Nevada	0	25.97	2020	25.97
Nevada	32	949	3143991	30.18	28.26	32.11	0.98	29.16	27.27	31.06	0.97	0.0089	2021	29.16	29.16																														Nevada	0	29.16	2021	29.16
	33	54	1222014	4.42	3.32	5.77	0.6	4.28	3.21	5.58	0.58	0.0032			4.28																														New Hampshire	0	4.28	1999	4.28
	33	45	1235786	3.64	2.66	4.87	0.54	3.43	2.5	4.58	0.51	0.0026			3.43																														New Hampshire	0	3.43	2000	3.43
	33	79	1255517	6.29	4.98	7.84	0.71	6.08	4.8	7.59	0.69	0.0041			6.08																														New Hampshire	0	6.08	2001	6.08
	33	111	1269089	8.75	7.12	10.37	0.83	8.67	7.05	10.28	0.83	0.0047			8.67																														New Hampshire	0	8.67	2002	8.67
	33	127	1279840	9.92	8.2	11.65	0.88	9.53	7.86	11.2	0.85	0.0049			9.53																														New Hampshire	0	9.53	2003	9.53
	33	124	1290121	9.61	7.92	11.3	0.86	9.55	7.86	11.25	0.86	0.0045			9.55																														New Hampshire	0	9.55	2004	9.55
	33	142	1298492	10.94	9.14	12.73	0.92	10.65	8.88	12.42	0.9	0.0048			10.65																														New Hampshire	0	10.65	2005	10.65
	33	149	1308389	11.39	9.56	13.22	0.93	11.23	9.41	13.06	0.93	0.0043			11.23																														New Hampshire	0	11.23	2006	11.23
	33	186	1312540	14.17	12.13	16.21	1.04	13.81	11.79	15.83	1.03	0.0052			13.81																														New Hampshire	0	13.81	2007	13.81
	33	126	1315906	9.58	7.9	11.25	0.85	9.37	7.7	11.03	0.85	0.0035			9.37																														New Hampshire	0	9.37	2008	9.37
	33	168	1316102	12.76	10.83	14.7	0.98	12.48	10.55	14.41	0.99	0.0045			12.48																														New Hampshire	0	12.48	2009	12.48
New Hampshire	33	160	1316470	12.15	10.27	14.04	0.96	11.81	9.93	13.69	0.96	0.0042	2010	11.81	11.81																														New Hampshire	0	11.81	2010	11.81
New Hampshire	33	210	1318194	15.93	13.78	18.09	1.1	15.35	13.21	17.49	1.09	0.0051	2011	15.35	15.35																											3.168	2.05	1.8683	New Hampshire	0	15.35	2011	15.35
New Hampshire	33	173	1320718	13.1	11.15	15.05	1	13.39	11.35	15.44	1.04	0.0042	2012	13.39	13.39																														New Hampshire	0	13.39	2012	13.39
New Hampshire	33	203	1323459	15.34	13.23	17.45	1.08	15.09	12.94	17.23	1.09	0.0046	2013	15.09	15.09																														New Hampshire	0	15.09	2013	15.09
New Hampshire	33	334	1326813	25.17	22.47	27.87	1.38	26.21	23.32	29.1	1.48	0.0071	2014	26.21	26.21																														New Hampshire	0	26.21	2014	26.21
New Hampshire	33	422	1330608	31.71	28.69	34.74	1.54	34.32	30.96	37.68	1.72	0.0081	2015	34.32	34.32																														New Hampshire	0	34.32	2015	34.32
New Hampshire	33	481	1334795	36.04	32.82	39.26	1.64	38.99	35.41	42.57	1.83	0.0076	2016	38.99	38.99																														New Hampshire	0	38.99	2016	38.99
New Hampshire	33	467	1342795	34.78	31.62	37.93	1.61	36.96	33.5	40.41	1.76	0.0066	2017	36.96	36.96																														New Hampshire	0	36.96	2017	36.96
New Hampshire	33	452	1356458	33.32	30.25	36.39	1.57	35.79	32.4	39.19	1.73	0.0067	2018	35.79	35.79																														New Hampshire	0	35.79	2018	35.79
New Hampshire	33	407	1359711	29.93	27.02	32.84	1.48	32.03	28.82	35.23	1.64	0.0058	2019	32.03	32.03																														New Hampshire	0	32.03	2019	32.03
New Hampshire	33	393	1366275	28.76	25.92	31.61	1.45	30.28	27.18	33.38	1.58	0.0043	2020	30.28	30.28																														New Hampshire	0	30.28	2020	30.28
New Hampshire	33	441	1388992	31.75	28.79	34.71	1.51	32.33	29.21	35.46	1.59	0.0041	2021	32.33	32.33																														New Hampshire	0	32.33	2021	32.33
	34	557	8359592	6.66	6.11	7.22	0.28	6.5	5.96	7.04	0.28	0.0331			6.5																														New Jersey	0	6.5	1999	6.5
	34	643	8414350	7.64	7.05	8.23	0.3	7.54	6.95	8.12	0.3	0.0369			7.54																														New Jersey	0	7.54	2000	7.54
	34	705	8492671	8.3	7.69	8.91	0.31	8.14	7.54	8.74	0.31	0.0364			8.14																														New Jersey	0	8.14	2001	8.14
	34	813	8552643	9.51	8.85	10.16	0.33	9.33	8.69	9.97	0.33	0.0346			9.33																														New Jersey	0	9.33	2002	9.33
	34	721	8601402	8.38	7.77	8.99	0.31	8.29	7.68	8.89	0.31	0.028			8.29																														New Jersey	0	8.29	2003	8.29
	34	590	8634561	6.83	6.28	7.38	0.28	6.77	6.23	7.32	0.28	0.0215			6.77																														New Jersey	0	6.77	2004	6.77
	34	823	8651974	9.51	8.86	10.16	0.33	9.41	8.77	10.06	0.33	0.0276			9.41																														New Jersey	0	9.41	2005	9.41
	34	847	8661679	9.78	9.12	10.44	0.34	9.66	9.01	10.32	0.33	0.0246			9.66																														New Jersey	0	9.66	2006	9.66
	34	727	8677885	8.38	7.77	8.99	0.31	8.37	7.76	8.98	0.31	0.0202			8.37																														New Jersey	0	8.37	2007	8.37
	34	702	8711090	8.06	7.46	8.65	0.3	7.97	7.37	8.56	0.3	0.0193			7.97																														New Jersey	0	7.97	2008	7.97
	34	263	8755602	3	2.64	3.37	0.19	3	2.63	3.36	0.19	0.0071			3																														New Jersey	0	3	2009	3
New Jersey	34	868	8791894	9.87	9.22	10.53	0.34	9.77	9.11	10.42	0.34	0.0226	2010	9.77	9.77																														New Jersey	0	9.77	2010	9.77
New Jersey	34	1012	8821155	11.47	10.77	12.18	0.36	11.31	10.6	12.01	0.36	0.0245	2011	11.31	11.31																											2.78745	0.33	2.648	New Jersey	0	11.31	2011	11.31
New Jersey	34	1222	8864590	13.79	13.01	14.56	0.39	13.74	12.96	14.52	0.4	0.0294	2012	13.74	13.74																														New Jersey	0	13.74	2012	13.74
New Jersey	34	1294	8899339	14.54	13.75	15.33	0.4	14.49	13.69	15.3	0.41	0.0294	2013	14.49	14.49																														New Jersey	0	14.49	2013	14.49
New Jersey	34	1253	8938175	14.02	13.24	14.79	0.4	14.02	13.23	14.81	0.4	0.0266	2014	14.02	14.02																														New Jersey	0	14.02	2014	14.02
New Jersey	34	1454	8958013	16.23	15.4	17.07	0.43	16.34	15.48	17.19	0.44	0.0277	2015	16.34	16.34																														New Jersey	0	16.34	2015	16.34
New Jersey	34	2056	8944469	22.99	21.99	23.98	0.51	23.21	22.19	24.23	0.52	0.0323	2016	23.21	23.21																														New Jersey	0	23.21	2016	23.21
New Jersey	34	2685	9005644	29.81	28.69	30.94	0.58	30	28.84	31.16	0.59	0.0382	2017	30	30																														New Jersey	0	30	2017	30
New Jersey	34	2900	8908520	32.55	31.37	33.74	0.6	33.11	31.88	34.34	0.63	0.043	2018	33.11	33.11																														New Jersey	0	33.11	2018	33.11
New Jersey	34	2805	8882190	31.58	30.41	32.75	0.6	31.72	30.52	32.92	0.61	0.0397	2019	31.72	31.72																														New Jersey	0	31.72	2019	31.72
New Jersey	34	2840	8882371	31.97	30.8	33.15	0.6	32.09	30.88	33.3	0.62	0.0309	2020	32.09	32.09																														New Jersey	0	32.09	2020	32.09
New Jersey	34	3056	9267130	32.98	31.81	34.15	0.6	32.42	31.24	33.6	0.6	0.0286	2021	32.42	32.42																														New Jersey	0	32.42	2021	32.42
	35	266	1808082	14.71	12.94	16.48	0.9	15.01	13.2	16.82	0.92	0.0158			15.01																														New Mexico	0	15.01	1999	15.01
	35	271	1819046	14.9	13.12	16.67	0.9	15.13	13.32	16.94	0.92	0.0156			15.13																														New Mexico	0	15.13	2000	15.13
	35	258	1831690	14.09	12.37	15.8	0.88	14.36	12.6	16.11	0.9	0.0133			14.36																														New Mexico	0	14.36	2001	14.36
	35	287	1855309	15.47	13.68	17.26	0.91	16.1	14.24	17.97	0.95	0.0122			16.1																														New Mexico	0	16.1	2002	16.1
	35	358	1877574	19.07	17.09	21.04	1.01	19.74	17.68	21.79	1.05	0.0139			19.74																														New Mexico	0	19.74	2003	19.74
	35	314	1903808	16.49	14.67	18.32	0.93	16.94	15.06	18.83	0.96	0.0114			16.94																														New Mexico	0	16.94	2004	16.94
	35	373	1932274	19.3	17.34	21.26	1	20.08	18.03	22.14	1.05	0.0125			20.08																														New Mexico	0	20.08	2005	20.08
	35	418	1962137	21.3	19.26	23.35	1.04	21.76	19.65	23.86	1.08	0.0121			21.76																														New Mexico	0	21.76	2006	21.76
	35	462	1990070	23.22	21.1	25.33	1.08	23.39	21.23	25.55	1.1	0.0128			23.39																														New Mexico	0	23.39	2007	23.39
	35	518	2010662	25.76	23.54	27.98	1.13	26.69	24.35	29.02	1.19	0.0142			26.69																														New Mexico	0	26.69	2008	26.69
	35	438	2036802	21.5	19.49	23.52	1.03	22.04	19.94	24.14	1.07	0.0118			22.04																														New Mexico	0	22.04	2009	22.04
New Mexico	35	478	2059179	23.21	21.13	25.29	1.06	23.82	21.64	26	1.11	0.0125	2010	23.82	23.82																														New Mexico	0	23.82	2010	23.82
New Mexico	35	529	2082224	25.41	23.24	27.57	1.1	26.31	24.01	28.6	1.17	0.0128	2011	26.31	26.31																											0.40097	12.57	2.27564	New Mexico	0	26.31	2011	26.31
New Mexico	35	492	2085538	23.59	21.51	25.68	1.06	24.66	22.43	26.89	1.14	0.0119	2012	24.66	24.66																														New Mexico	0	24.66	2012	24.66
New Mexico	35	458	2085287	21.96	19.95	23.97	1.03	22.63	20.5	24.75	1.09	0.0104	2013	22.63	22.63																														New Mexico	0	22.63	2013	22.63
New Mexico	35	547	2085572	26.23	24.03	28.43	1.12	27.29	24.94	29.64	1.2	0.0116	2014	27.29	27.29																														New Mexico	0	27.29	2014	27.29
New Mexico	35	501	2085109	24.03	21.92	26.13	1.07	25.31	23.04	27.58	1.16	0.0096	2015	25.31	25.31																														New Mexico	0	25.31	2015	25.31
New Mexico	35	500	2081015	24.03	21.92	26.13	1.07	25.19	22.92	27.46	1.16	0.0079	2016	25.19	25.19																														New Mexico	0	25.19	2016	25.19
New Mexico	35	493	2088070	23.61	21.53	25.69	1.06	24.84	22.59	27.09	1.15	0.007	2017	24.84	24.84																														New Mexico	0	24.84	2017	24.84
New Mexico	35	537	2095428	25.63	23.46	27.79	1.11	26.68	24.36	29.01	1.19	0.008	2018	26.68	26.68																														New Mexico	0	26.68	2018	26.68
New Mexico	35	599	2096829	28.57	26.28	30.85	1.17	30.15	27.67	32.64	1.27	0.0085	2019	30.15	30.15																														New Mexico	0	30.15	2019	30.15
New Mexico	35	784	2106319	37.22	34.62	39.83	1.33	39.04	36.24	41.85	1.43	0.0085	2020	39.04	39.04																														New Mexico	0	39.04	2020	39.04
New Mexico	35	1052	2115877	49.72	46.71	52.72	1.53	51.61	48.41	54.81	1.63	0.0099	2021	51.61	51.61																														New Mexico	0	51.61	2021	51.61
	36	959	18882725	5.08	4.76	5.4	0.16	5.04	4.72	5.36	0.16	0.0569			5.04																														New York	0	5.04	1999	5.04
	36	767	18976457	4.04	3.76	4.33	0.15	3.99	3.7	4.27	0.14	0.044			3.99																														New York	0	3.99	2000	3.99
	36	1079	19082838	5.65	5.32	5.99	0.17	5.58	5.25	5.91	0.17	0.0556			5.58																														New York	0	5.58	2001	5.58
	36	923	19137800	4.82	4.51	5.13	0.16	4.79	4.48	5.09	0.16	0.0392			4.79																														New York	0	4.79	2002	4.79
	36	964	19175939	5.03	4.71	5.34	0.16	4.97	4.66	5.28	0.16	0.0374			4.97																														New York	0	4.97	2003	4.97
	36	831	19171567	4.33	4.04	4.63	0.15	4.26	3.97	4.55	0.15	0.0303			4.26																														New York	0	4.26	2004	4.26
	36	944	19132610	4.93	4.62	5.25	0.16	4.79	4.49	5.1	0.16	0.0317			4.79																														New York	0	4.79	2005	4.79
	36	1680	19104631	8.79	8.37	9.21	0.21	8.57	8.16	8.99	0.21	0.0488			8.57																														New York	0	8.57	2006	8.57
	36	1708	19132335	8.93	8.5	9.35	0.22	8.64	8.23	9.06	0.21	0.0474			8.64																														New York	0	8.64	2007	8.64
	36	1691	19212436	8.8	8.38	9.22	0.21	8.54	8.13	8.95	0.21	0.0464			8.54																														New York	0	8.54	2008	8.54
	36	1592	19307066	8.25	7.84	8.65	0.21	7.99	7.59	8.39	0.2	0.043			7.99																														New York	0	7.99	2009	7.99
New York	36	1557	19378102	8.03	7.64	8.43	0.2	7.8	7.4	8.19	0.2	0.0406	2010	7.8	7.8																														New York	0	7.8	2010	7.8
New York	36	1948	19465197	10.01	9.56	10.45	0.23	9.67	9.24	10.11	0.22	0.0471	2011	9.67	9.67																											1.34952	3.34	1.90436	New York	0	9.67	2011	9.67
New York	36	2106	19570261	10.76	10.3	11.22	0.23	10.42	9.97	10.87	0.23	0.0507	2012	10.42	10.42																														New York	0	10.42	2012	10.42
New York	36	2309	19651127	11.75	11.27	12.23	0.24	11.31	10.84	11.78	0.24	0.0525	2013	11.31	11.31																														New York	0	11.31	2013	11.31
New York	36	2300	19746227	11.65	11.17	12.12	0.24	11.3	10.83	11.77	0.24	0.0489	2014	11.3	11.3																														New York	0	11.3	2014	11.3
New York	36	2754	19795791	13.91	13.39	14.43	0.27	13.58	13.07	14.1	0.26	0.0526	2015	13.58	13.58																														New York	0	13.58	2015	13.58
New York	36	3638	19745289	18.42	17.83	19.02	0.31	18.04	17.44	18.64	0.31	0.0572	2016	18.04	18.04																														New York	0	18.04	2016	18.04
New York	36	3921	19849399	19.75	19.14	20.37	0.32	19.45	18.83	20.07	0.32	0.0558	2017	19.45	19.45																														New York	0	19.45	2017	19.45
New York	36	3697	19542209	18.92	18.31	19.53	0.31	18.41	17.81	19.02	0.31	0.0549	2018	18.41	18.41																														New York	0	18.41	2018	18.41
New York	36	3617	19453561	18.59	17.99	19.2	0.31	18.23	17.62	18.84	0.31	0.0512	2019	18.23	18.23																														New York	0	18.23	2019	18.23
New York	36	4965	19336776	25.68	24.96	26.39	0.36	25.41	24.68	26.14	0.37	0.0541	2020	25.41	25.41																														New York	0	25.41	2020	25.41
New York	36	5842	19835913	29.45	28.7	30.21	0.39	28.75	27.99	29.51	0.39	0.0548	2021	28.75	28.75																														New York	0	28.75	2021	28.75
	37	366	7949361	4.6	4.13	5.08	0.24	4.58	4.11	5.05	0.24	0.0217			4.58																														North Carolina	1	4.58	1999	4.58
	37	491	8049313	6.1	5.56	6.64	0.28	6.02	5.48	6.55	0.27	0.0282			6.02																														North Carolina	1	6.02	2000	6.02
	37	551	8210122	6.71	6.15	7.27	0.29	6.64	6.08	7.19	0.28	0.0284			6.64																														North Carolina	1	6.64	2001	6.64
	37	647	8326201	7.77	7.17	8.37	0.31	7.73	7.13	8.32	0.3	0.0275			7.73																														North Carolina	1	7.73	2002	7.73
	37	762	8422501	9.05	8.4	9.69	0.33	9.02	8.38	9.66	0.33	0.0296			9.02																														North Carolina	1	9.02	2003	9.02
	37	854	8553152	9.98	9.31	10.65	0.34	9.92	9.26	10.59	0.34	0.0311			9.92																														North Carolina	1	9.92	2004	9.92
	37	1000	8705407	11.49	10.78	12.2	0.36	11.41	10.7	12.12	0.36	0.0335			11.41																														North Carolina	1	11.41	2005	11.41
	37	1059	8917270	11.88	11.16	12.59	0.36	11.85	11.13	12.56	0.37	0.0308			11.85																														North Carolina	1	11.85	2006	11.85
	37	1084	9118037	11.89	11.18	12.6	0.36	11.86	11.15	12.57	0.36	0.0301			11.86																														North Carolina	1	11.86	2007	11.86
	37	1196	9309449	12.85	12.12	13.58	0.37	12.78	12.05	13.51	0.37	0.0328			12.78																														North Carolina	1	12.78	2008	12.78
	37	1191	9449566	12.6	11.89	13.32	0.37	12.6	11.88	13.32	0.37	0.0322			12.6																														North Carolina	1	12.6	2009	12.6
North Carolina	37	1093	9535483	11.46	10.78	12.14	0.35	11.4	10.72	12.08	0.35	0.0285	2010	11.4	11.4																														North Carolina	1	11.4	2010	11.4
North Carolina	37	1264	9656401	13.09	12.37	13.81	0.37	13.05	12.32	13.78	0.37	0.0306	2011	13.05	13.05																											1.4517	8.26	2.57685	North Carolina	1	13.05	2011	13.05
North Carolina	37	1298	9752073	13.31	12.59	14.03	0.37	13.32	12.59	14.06	0.37	0.0313	2012	13.32	13.32																														North Carolina	1	13.32	2012	13.32
North Carolina	37	1259	9848060	12.78	12.08	13.49	0.36	12.89	12.17	13.61	0.37	0.0286	2013	12.89	12.89																														North Carolina	1	12.89	2013	12.89
North Carolina	37	1358	9943964	13.66	12.93	14.38	0.37	13.8	13.06	14.55	0.38	0.0289	2014	13.8	13.8																														North Carolina	1	13.8	2014	13.8
North Carolina	37	1567	10042802	15.6	14.83	16.38	0.39	15.79	15	16.59	0.41	0.0299	2015	15.79	15.79																														North Carolina	1	15.79	2015	15.79
North Carolina	37	1956	10146788	19.28	18.42	20.13	0.44	19.69	18.81	20.58	0.45	0.0307	2016	19.69	19.69																														North Carolina	1	19.69	2016	19.69
North Carolina	37	2414	10273419	23.5	22.56	24.43	0.48	24.12	23.14	25.1	0.5	0.0344	2017	24.12	24.12																														North Carolina	1	24.12	2017	24.12
North Carolina	37	2259	10383620	21.76	20.86	22.65	0.46	22.38	21.43	23.32	0.48	0.0335	2018	22.38	22.38																														North Carolina	1	22.38	2018	22.38
North Carolina	37	2266	10488084	21.61	20.72	22.5	0.45	22.27	21.34	23.21	0.48	0.0321	2019	22.27	22.27																														North Carolina	1	22.27	2019	22.27
North Carolina	37	3146	10600823	29.68	28.64	30.71	0.53	30.9	29.8	32	0.56	0.0343	2020	30.9	30.9																														North Carolina	1	30.9	2020	30.9
North Carolina	37	3981	10551162	37.73	36.56	38.9	0.6	39.16	37.92	40.4	0.63	0.0373	2021	39.16	39.16																														North Carolina	1	39.16	2021	39.16
	38	12	644259	Unreliable	0.96	3.25	0.54	Unreliable	0.94	3.18	0.53	0.0007			Unreliable																														North Dakota	1	Unreliable	1999	Unreliable
	38	14	642200	Unreliable	1.19	3.66	0.58	Unreliable	1.18	3.63	0.58	0.0008			Unreliable																														North Dakota	1	Unreliable	2000	Unreliable
	38	14	639062	Unreliable	1.2	3.68	0.59	Unreliable	1.27	3.9	0.63	0.0007			Unreliable																														North Dakota	1	Unreliable	2001	Unreliable
	38	17	638168	Unreliable	1.55	4.27	0.65	Unreliable	1.52	4.19	0.64	0.0007			Unreliable																														North Dakota	1	Unreliable	2002	Unreliable
	38	22	638817	3.44	2.16	5.21	0.73	3.53	2.21	5.34	0.76	0.0009			3.53																														North Dakota	1	3.53	2003	3.53
	38	17	644705	Unreliable	1.54	4.22	0.64	Unreliable	1.47	4.18	0.64	0.0006			Unreliable																														North Dakota	1	Unreliable	2004	Unreliable
	38	12	646089	Unreliable	0.96	3.24	0.54	Unreliable	0.94	3.19	0.54	0.0004			Unreliable																														North Dakota	1	Unreliable	2005	Unreliable
	38	14	649422	Unreliable	1.18	3.62	0.58	Unreliable	1.13	3.62	0.58	0.0004			Unreliable																														North Dakota	1	Unreliable	2006	Unreliable
	38	32	652822	4.9	3.35	6.92	0.87	4.76	3.24	6.76	0.86	0.0009			4.76																														North Dakota	1	4.76	2007	4.76
	38	46	657569	7	5.12	9.33	1.03	7.37	5.36	9.89	1.11	0.0013			7.37																														North Dakota	1	7.37	2008	7.37
	38	27	664968	4.06	2.68	5.91	0.78	4.41	2.88	6.45	0.87	0.0007			4.41																														North Dakota	1	4.41	2009	4.41
North Dakota	38	23	672591	3.42	2.17	5.13	0.71	3.41	2.14	5.16	0.73	0.0006	2010	3.41	3.41																														North Dakota	1	3.41	2010	3.41
North Dakota	38	16	683932	Unreliable	1.34	3.8	0.58	Unreliable	1.14	3.36	0.52	0.0004	2011		Unreliable																											1.07445	1.61	1.48067	North Dakota	1	Unreliable	2011	Unreliable
North Dakota	38	21	699628	3	1.86	4.59	0.66	3.12	1.9	4.82	0.7	0.0005	2012	3.12	3.12																														North Dakota	1	3.12	2012	3.12
North Dakota	38	20	723393	2.76	1.69	4.27	0.62	2.82	1.7	4.4	0.65	0.0005	2013	2.82	2.82																														North Dakota	1	2.82	2013	2.82
North Dakota	38	43	739482	5.81	4.21	7.83	0.89	6.26	4.47	8.53	0.99	0.0009	2014	6.26	6.26																														North Dakota	1	6.26	2014	6.26
North Dakota	38	61	756927	8.06	6.16	10.35	1.03	8.6	6.53	11.11	1.13	0.0012	2015	8.6	8.6																														North Dakota	1	8.6	2015	8.6
North Dakota	38	77	757952	10.16	8.02	12.7	1.16	10.61	8.32	13.34	1.24	0.0012	2016	10.61	10.61																														North Dakota	1	10.61	2016	10.61
North Dakota	38	68	755393	9	6.99	11.41	1.09	9.24	7.12	11.8	1.15	0.001	2017	9.24	9.24																														North Dakota	1	9.24	2017	9.24
North Dakota	38	70	760077	9.21	7.18	11.64	1.1	10.17	7.88	12.92	1.24	0.001	2018	10.17	10.17																														North Dakota	1	10.17	2018	10.17
North Dakota	38	82	762062	10.76	8.56	13.36	1.19	11.36	8.96	14.2	1.29	0.0012	2019	11.36	11.36																														North Dakota	1	11.36	2019	11.36
North Dakota	38	114	765309	14.9	12.16	17.63	1.4	15.55	12.64	18.46	1.48	0.0012	2020	15.55	15.55																														North Dakota	1	15.55	2020	15.55
North Dakota	38	124	774948	16	13.18	18.82	1.44	17.16	14.09	20.23	1.57	0.0012	2021	17.16	17.16																														North Dakota	1	17.16	2021	17.16
	39	467	11335454	4.12	3.75	4.49	0.19	4.15	3.77	4.53	0.19	0.0277			4.15																														Ohio	1	4.15	1999	4.15
	39	563	11353140	4.96	4.55	5.37	0.21	4.99	4.58	5.4	0.21	0.0323			4.99																														Ohio	1	4.99	2000	4.99
	39	737	11387404	6.47	6	6.94	0.24	6.47	6	6.94	0.24	0.038			6.47																														Ohio	1	6.47	2001	6.47
	39	931	11407889	8.16	7.64	8.69	0.27	8.2	7.68	8.73	0.27	0.0396			8.2																														Ohio	1	8.2	2002	8.2
	39	775	11434788	6.78	6.3	7.25	0.24	6.79	6.31	7.27	0.24	0.0301			6.79																														Ohio	1	6.79	2003	6.79
	39	1136	11452251	9.92	9.34	10.5	0.29	9.94	9.36	10.52	0.3	0.0414			9.94																														Ohio	1	9.94	2004	9.94
	39	1243	11463320	10.84	10.24	11.45	0.31	10.9	10.29	11.51	0.31	0.0417			10.9																														Ohio	1	10.9	2005	10.9
	39	1515	11481213	13.2	12.53	13.86	0.34	13.23	12.56	13.9	0.34	0.044			13.23																														Ohio	1	13.23	2006	13.23
	39	1592	11500468	13.84	13.16	14.52	0.35	13.89	13.2	14.57	0.35	0.0442			13.89																														Ohio	1	13.89	2007	13.89
	39	1733	11515391	15.05	14.34	15.76	0.36	15.14	14.42	15.86	0.37	0.0475			15.14																														Ohio	1	15.14	2008	15.14
	39	1236	11528896	10.72	10.12	11.32	0.3	10.89	10.27	11.5	0.31	0.0334			10.89																														Ohio	1	10.89	2009	10.89
Ohio	39	1835	11536504	15.91	15.18	16.63	0.37	16.09	15.34	16.84	0.38	0.0479	2010	16.09	16.09																														Ohio	1	16.09	2010	16.09
Ohio	39	2025	11544951	17.54	16.78	18.3	0.39	17.72	16.93	18.5	0.4	0.049	2011	17.72	17.72																											3.17994	0.95	3.27764	Ohio	1	17.72	2011	17.72
Ohio	39	2125	11544225	18.41	17.62	19.19	0.4	18.9	18.08	19.72	0.42	0.0512	2012	18.9	18.9																														Ohio	1	18.9	2012	18.9
Ohio	39	2347	11570808	20.28	19.46	21.1	0.42	20.79	19.93	21.65	0.44	0.0534	2013	20.79	20.79																														Ohio	1	20.79	2013	20.79
Ohio	39	2744	11594163	23.67	22.78	24.55	0.45	24.64	23.69	25.58	0.48	0.0583	2014	24.64	24.64																														Ohio	1	24.64	2014	24.64
Ohio	39	3310	11613423	28.5	27.53	29.47	0.5	29.91	28.87	30.95	0.53	0.0632	2015	29.91	29.91																														Ohio	1	29.91	2015	29.91
Ohio	39	4329	11614373	37.27	36.16	38.38	0.57	39.12	37.93	40.32	0.61	0.068	2016	39.12	39.12																														Ohio	1	39.12	2016	39.12
Ohio	39	5111	11658609	43.84	42.64	45.04	0.61	46.35	45.04	47.65	0.66	0.0728	2017	46.35	46.35																														Ohio	1	46.35	2017	46.35
Ohio	39	3980	11689442	34.05	32.99	35.11	0.54	35.93	34.79	37.08	0.58	0.0591	2018	35.93	35.93																														Ohio	1	35.93	2018	35.93
Ohio	39	4251	11689100	36.37	35.27	37.46	0.56	38.28	37.09	39.46	0.6	0.0602	2019	38.28	38.28																														Ohio	1	38.28	2019	38.28
Ohio	39	5204	11693217	44.5	43.3	45.71	0.62	47.15	45.84	48.47	0.67	0.0567	2020	47.15	47.15																														Ohio	1	47.15	2020	47.15
Ohio	39	5397	11780017	45.81	44.59	47.04	0.62	48.1	46.78	49.41	0.67	0.0506	2021	48.1	48.1																														Ohio	1	48.1	2021	48.1
	40	178	3437147	5.18	4.42	5.94	0.39	5.36	4.57	6.15	0.4	0.0106			5.36																														Oklahoma	1	5.36	1999	5.36
	40	237	3450654	6.87	5.99	7.74	0.45	7.1	6.2	8.01	0.46	0.0136			7.1																														Oklahoma	1	7.1	2000	7.1
	40	269	3467100	7.76	6.83	8.69	0.47	7.96	7.01	8.91	0.49	0.0139			7.96																														Oklahoma	1	7.96	2001	7.96
	40	240	3489080	6.88	6.01	7.75	0.44	7.07	6.17	7.97	0.46	0.0102			7.07																														Oklahoma	1	7.07	2002	7.07
	40	400	3504892	11.41	10.29	12.53	0.57	11.78	10.62	12.94	0.59	0.0155			11.78																														Oklahoma	1	11.78	2003	11.78
	40	476	3525233	13.5	12.29	14.72	0.62	13.93	12.67	15.19	0.64	0.0174			13.93																														Oklahoma	1	13.93	2004	13.93
	40	478	3548597	13.47	12.26	14.68	0.62	13.84	12.59	15.09	0.64	0.016			13.84																														Oklahoma	1	13.84	2005	13.84
	40	563	3594090	15.66	14.37	16.96	0.66	16.23	14.88	17.59	0.69	0.0164			16.23																														Oklahoma	1	16.23	2006	16.23
	40	666	3634349	18.33	16.93	19.72	0.71	18.83	17.39	20.28	0.74	0.0185			18.83																														Oklahoma	1	18.83	2007	18.83
	40	564	3668976	15.37	14.1	16.64	0.65	15.63	14.33	16.94	0.67	0.0155			15.63																														Oklahoma	1	15.63	2008	15.63
	40	756	3717572	20.34	18.89	21.79	0.74	20.63	19.14	22.13	0.76	0.0204			20.63																														Oklahoma	1	20.63	2009	20.63
Oklahoma	40	717	3751351	19.11	17.71	20.51	0.71	19.44	17.99	20.89	0.74	0.0187	2010	19.44	19.44																														Oklahoma	1	19.44	2010	19.44
Oklahoma	40	703	3791508	18.54	17.17	19.91	0.7	18.92	17.5	20.35	0.73	0.017	2011	18.92	18.92																											-0.182	5.03	0.0269091	Oklahoma	1	18.92	2011	18.92
Oklahoma	40	771	3814820	20.21	18.78	21.64	0.73	20.59	19.11	22.07	0.76	0.0186	2012	20.59	20.59																														Oklahoma	1	20.59	2012	20.59
Oklahoma	40	790	3850568	20.52	19.09	21.95	0.73	20.64	19.17	22.11	0.75	0.018	2013	20.64	20.64																														Oklahoma	1	20.64	2013	20.64
Oklahoma	40	777	3878051	20.04	18.63	21.44	0.72	20.35	18.89	21.81	0.75	0.0165	2014	20.35	20.35																														Oklahoma	1	20.35	2014	20.35
Oklahoma	40	725	3911338	18.54	17.19	19.89	0.69	19	17.59	20.42	0.72	0.0138	2015	19	19																														Oklahoma	1	19	2015	19
Oklahoma	40	813	3923561	20.72	19.3	22.15	0.73	21.53	20.02	23.04	0.77	0.0128	2016	21.53	21.53																														Oklahoma	1	21.53	2016	21.53
Oklahoma	40	775	3930864	19.72	18.33	21.1	0.71	20.08	18.63	21.53	0.74	0.011	2017	20.08	20.08																														Oklahoma	1	20.08	2017	20.08
Oklahoma	40	716	3943079	18.16	16.83	19.49	0.68	18.38	17	19.76	0.7	0.0106	2018	18.38	18.38																														Oklahoma	1	18.38	2018	18.38
Oklahoma	40	645	3956971	16.3	15.04	17.56	0.64	16.66	15.35	17.98	0.67	0.0091	2019	16.66	16.66																														Oklahoma	1	16.66	2019	16.66
Oklahoma	40	762	3980783	19.14	17.78	20.5	0.69	19.42	18.01	20.83	0.72	0.0083	2020	19.42	19.42																														Oklahoma	1	19.42	2020	19.42
Oklahoma	40	960	3986639	24.08	22.56	25.6	0.78	24.45	22.87	26.03	0.81	0.009	2021	24.45	24.45																														Oklahoma	1	24.45	2021	24.45
	41	210	3393941	6.19	5.35	7.02	0.43	6.13	5.3	6.96	0.42	0.0125			6.13																														Oregon	0	6.13	1999	6.13
	41	208	3421399	6.08	5.25	6.91	0.42	6.02	5.2	6.83	0.42	0.0119			6.02																														Oregon	0	6.02	2000	6.02
	41	241	3467937	6.95	6.07	7.83	0.45	6.87	6	7.74	0.44	0.0124			6.87																														Oregon	0	6.87	2001	6.87
	41	318	3513424	9.05	8.06	10.05	0.51	8.93	7.94	9.91	0.5	0.0135			8.93																														Oregon	0	8.93	2002	8.93
	41	355	3547376	10.01	8.97	11.05	0.53	9.79	8.76	10.81	0.52	0.0138			9.79																														Oregon	0	9.79	2003	9.79
	41	365	3569463	10.23	9.18	11.27	0.54	10.02	8.99	11.06	0.53	0.0133			10.02																														Oregon	0	10.02	2004	10.02
	41	386	3613202	10.68	9.62	11.75	0.54	10.41	9.37	11.46	0.53	0.0129			10.41																														Oregon	0	10.41	2005	10.41
	41	485	3670883	13.21	12.04	14.39	0.6	12.86	11.71	14.02	0.59	0.0141			12.86																														Oregon	0	12.86	2006	12.86
	41	502	3722417	13.49	12.31	14.67	0.6	13.16	11.99	14.32	0.59	0.0139			13.16																														Oregon	0	13.16	2007	13.16
	41	452	3768748	11.99	10.89	13.1	0.56	11.82	10.72	12.93	0.56	0.0124			11.82																														Oregon	0	11.82	2008	11.82
	41	501	3808600	13.15	12	14.31	0.59	12.9	11.75	14.04	0.59	0.0135			12.9																														Oregon	0	12.9	2009	12.9
Oregon	41	503	3831074	13.13	11.98	14.28	0.59	12.91	11.76	14.06	0.59	0.0131	2010	12.91	12.91																														Oregon	0	12.91	2010	12.91
Oregon	41	532	3871859	13.74	12.57	14.91	0.6	13.55	12.37	14.72	0.6	0.0129	2011	13.55	13.55																											0.0196364	8.12	1.13891	Oregon	0	13.55	2011	13.55
Oregon	41	490	3899353	12.57	11.45	13.68	0.57	12.47	11.34	13.59	0.57	0.0118	2012	12.47	12.47																														Oregon	0	12.47	2012	12.47
Oregon	41	455	3930065	11.58	10.51	12.64	0.54	11.32	10.26	12.39	0.54	0.0103	2013	11.32	11.32																														Oregon	0	11.32	2013	11.32
Oregon	41	522	3970239	13.15	12.02	14.28	0.58	12.85	11.72	13.97	0.57	0.0111	2014	12.85	12.85																														Oregon	0	12.85	2014	12.85
Oregon	41	505	4028977	12.53	11.44	13.63	0.56	12.05	10.97	13.12	0.55	0.0096	2015	12.05	12.05																														Oregon	0	12.05	2015	12.05
Oregon	41	506	4093465	12.36	11.28	13.44	0.55	11.94	10.87	13	0.54	0.008	2016	11.94	11.94																														Oregon	0	11.94	2016	11.94
Oregon	41	530	4142776	12.79	11.7	13.88	0.56	12.37	11.29	13.45	0.55	0.0075	2017	12.37	12.37																														Oregon	0	12.37	2017	12.37
Oregon	41	547	4190713	13.05	11.96	14.15	0.56	12.57	11.49	13.65	0.55	0.0081	2018	12.57	12.57																														Oregon	0	12.57	2018	12.57
Oregon	41	615	4217737	14.58	13.43	15.73	0.59	13.97	12.84	15.1	0.58	0.0087	2019	13.97	13.97																														Oregon	0	13.97	2019	13.97
Oregon	41	803	4241507	18.93	17.62	20.24	0.67	18.67	17.35	19.99	0.67	0.0087	2020	18.67	18.67																														Oregon	0	18.67	2020	18.67
Oregon	41	1171	4246155	27.58	26	29.16	0.81	26.79	25.23	28.36	0.8	0.011	2021	26.79	26.79																														Oregon	0	26.79	2021	26.79
	42	990	12263805	8.07	7.57	8.58	0.26	8.15	7.64	8.66	0.26	0.0588			8.15																														Pennsylvania	0	8.15	1999	8.15
	42	1147	12281054	9.34	8.8	9.88	0.28	9.46	8.92	10.01	0.28	0.0659			9.46																														Pennsylvania	0	9.46	2000	9.46
	42	958	12298970	7.79	7.3	8.28	0.25	7.9	7.4	8.4	0.26	0.0494			7.9																														Pennsylvania	0	7.9	2001	7.9
	42	1097	12331031	8.9	8.37	9.42	0.27	9.1	8.56	9.64	0.28	0.0466			9.1																														Pennsylvania	0	9.1	2002	9.1
	42	1381	12374658	11.16	10.57	11.75	0.3	11.37	10.77	11.97	0.31	0.0536			11.37																														Pennsylvania	0	11.37	2003	11.37
	42	1544	12410722	12.44	11.82	13.06	0.32	12.73	12.09	13.37	0.33	0.0563			12.73																														Pennsylvania	0	12.73	2004	12.73
	42	1613	12449990	12.96	12.32	13.59	0.32	13.18	12.53	13.83	0.33	0.0541			13.18																														Pennsylvania	0	13.18	2005	13.18
	42	1638	12510809	13.09	12.46	13.73	0.32	13.5	12.84	14.16	0.34	0.0476			13.5																														Pennsylvania	0	13.5	2006	13.5
	42	1733	12563937	13.79	13.14	14.44	0.33	13.86	13.19	14.52	0.34	0.0481			13.86																														Pennsylvania	0	13.86	2007	13.86
	42	1850	12612285	14.67	14	15.34	0.34	14.91	14.22	15.59	0.35	0.0508			14.91																														Pennsylvania	0	14.91	2008	14.91
	42	1909	12666858	15.07	14.39	15.75	0.34	15.25	14.55	15.94	0.35	0.0516			15.25																														Pennsylvania	0	15.25	2009	15.25
Pennsylvania	42	1916	12702379	15.08	14.41	15.76	0.34	15.33	14.63	16.03	0.36	0.05	2010	15.33	15.33																														Pennsylvania	0	15.33	2010	15.33
Pennsylvania	42	2289	12742886	17.96	17.23	18.7	0.38	18.32	17.55	19.09	0.39	0.0554	2011	18.32	18.32																											2.99376	0.81	2.93691	Pennsylvania	0	18.32	2011	18.32
Pennsylvania	42	2365	12763536	18.53	17.78	19.28	0.38	18.95	18.17	19.73	0.4	0.057	2012	18.95	18.95																														Pennsylvania	0	18.95	2012	18.95
Pennsylvania	42	2426	12773801	18.99	18.24	19.75	0.39	19.39	18.6	20.18	0.4	0.0552	2013	19.39	19.39																														Pennsylvania	0	19.39	2013	19.39
Pennsylvania	42	2732	12787209	21.37	20.56	22.17	0.41	21.9	21.06	22.74	0.43	0.0581	2014	21.9	21.9																														Pennsylvania	0	21.9	2014	21.9
Pennsylvania	42	3264	12802503	25.5	24.62	26.37	0.45	26.33	25.4	27.25	0.47	0.0623	2015	26.33	26.33																														Pennsylvania	0	26.33	2015	26.33
Pennsylvania	42	4627	12784227	36.19	35.15	37.24	0.53	37.85	36.73	38.97	0.57	0.0727	2016	37.85	37.85																														Pennsylvania	0	37.85	2016	37.85
Pennsylvania	42	5388	12805537	42.08	40.95	43.2	0.57	44.29	43.07	45.5	0.62	0.0767	2017	44.29	44.29																														Pennsylvania	0	44.29	2017	44.29
Pennsylvania	42	4415	12807060	34.47	33.46	35.49	0.52	36.13	35.04	37.23	0.56	0.0655	2018	36.13	36.13																														Pennsylvania	0	36.13	2018	36.13
Pennsylvania	42	4377	12801989	34.19	33.18	35.2	0.52	35.64	34.56	36.73	0.56	0.062	2019	35.64	35.64																														Pennsylvania	0	35.64	2019	35.64
Pennsylvania	42	5168	12783254	40.43	39.33	41.53	0.56	42.44	41.25	43.63	0.61	0.0563	2020	42.44	42.44																														Pennsylvania	0	42.44	2020	42.44
Pennsylvania	42	5449	12964056	42.03	40.92	43.15	0.57	43.25	42.07	44.43	0.6	0.0511	2021	43.25	43.25																														Pennsylvania	0	43.25	2021	43.25
	44	58	1040402	5.57	4.23	7.21	0.73	5.49	4.16	7.12	0.73	0.0034			5.49																														Rhode Island	0	5.49	1999	5.49
	44	74	1048319	7.06	5.54	8.86	0.82	7	5.48	8.8	0.82	0.0042			7																														Rhode Island	0	7	2000	7
	44	110	1057142	10.41	8.46	12.35	0.99	10.2	8.28	12.13	0.98	0.0057			10.2																														Rhode Island	0	10.2	2001	10.2
	44	99	1065995	9.29	7.55	11.31	0.93	9.35	7.6	11.38	0.94	0.0042			9.35																														Rhode Island	0	9.35	2002	9.35
	44	146	1071342	13.63	11.42	15.84	1.13	13.73	11.5	15.96	1.14	0.0057			13.73																														Rhode Island	0	13.73	2003	13.73
	44	106	1074579	9.86	7.99	11.74	0.96	9.81	7.94	11.68	0.96	0.0039			9.81																														Rhode Island	0	9.81	2004	9.81
	44	156	1067916	14.61	12.32	16.9	1.17	14.3	12.05	16.56	1.15	0.0052			14.3																														Rhode Island	0	14.3	2005	14.3
	44	175	1063096	16.46	14.02	18.9	1.24	16.4	13.96	18.85	1.25	0.0051			16.4																														Rhode Island	0	16.4	2006	16.4
	44	135	1057315	12.77	10.61	14.92	1.1	12.42	10.31	14.54	1.08	0.0037			12.42																														Rhode Island	0	12.42	2007	12.42
	44	185	1055003	17.54	15.01	20.06	1.29	17.35	14.82	19.88	1.29	0.0051			17.35																														Rhode Island	0	17.35	2008	17.35
	44	161	1053646	15.28	12.92	17.64	1.2	14.78	12.45	17.1	1.18	0.0044			14.78																														Rhode Island	0	14.78	2009	14.78
Rhode Island	44	167	1052567	15.87	13.46	18.27	1.23	15.51	13.11	17.9	1.22	0.0044	2010	15.51	15.51																														Rhode Island	0	15.51	2010	15.51
Rhode Island	44	190	1051302	18.07	15.5	20.64	1.31	17.67	15.1	20.24	1.31	0.0046	2011	17.67	17.67																											1.86352	3.56	2.17455	Rhode Island	0	17.67	2011	17.67
Rhode Island	44	196	1050292	18.66	16.05	21.27	1.33	18.24	15.62	20.86	1.34	0.0047	2012	18.24	18.24																														Rhode Island	0	18.24	2012	18.24
Rhode Island	44	241	1051511	22.92	20.03	25.81	1.48	22.37	19.48	25.27	1.48	0.0055	2013	22.37	22.37																														Rhode Island	0	22.37	2013	22.37
Rhode Island	44	247	1055173	23.41	20.49	26.33	1.49	23.35	20.36	26.34	1.53	0.0052	2014	23.35	23.35																														Rhode Island	0	23.35	2014	23.35
Rhode Island	44	310	1056298	29.35	26.08	32.61	1.67	28.18	24.95	31.42	1.65	0.0059	2015	28.18	28.18																														Rhode Island	0	28.18	2015	28.18
Rhode Island	44	326	1056426	30.86	27.51	34.21	1.71	30.83	27.39	34.26	1.75	0.0051	2016	30.83	30.83																														Rhode Island	0	30.83	2016	30.83
Rhode Island	44	320	1059639	30.2	26.89	33.51	1.69	31.02	27.52	34.52	1.79	0.0046	2017	31.02	31.02																														Rhode Island	0	31.02	2017	31.02
Rhode Island	44	317	1057315	29.98	26.68	33.28	1.68	30.1	26.66	33.54	1.76	0.0047	2018	30.1	30.1																														Rhode Island	0	30.1	2018	30.1
Rhode Island	44	307	1059361	28.98	25.74	32.22	1.65	29.55	26.13	32.97	1.74	0.0043	2019	29.55	29.55																														Rhode Island	0	29.55	2019	29.55
Rhode Island	44	397	1057125	37.55	33.86	41.25	1.88	38.16	34.29	42.03	1.98	0.0043	2020	38.16	38.16																														Rhode Island	0	38.16	2020	38.16
Rhode Island	44	455	1095610	41.53	37.71	45.35	1.95	41.72	37.77	45.67	2.01	0.0043	2021	41.72	41.72																														Rhode Island	0	41.72	2021	41.72
	45	147	3974682	3.7	3.1	4.3	0.31	3.71	3.11	4.3	0.31	0.0087			3.71																														South Carolina	1	3.71	1999	3.71
	45	258	4012012	6.43	5.65	7.22	0.4	6.46	5.67	7.24	0.4	0.0148			6.46																														South Carolina	1	6.46	2000	6.46
	45	242	4064995	5.95	5.2	6.7	0.38	5.94	5.19	6.69	0.38	0.0125			5.94																														South Carolina	1	5.94	2001	5.94
	45	217	4107795	5.28	4.58	5.99	0.36	5.32	4.61	6.03	0.36	0.0092			5.32																														South Carolina	1	5.32	2002	5.32
	45	287	4150297	6.92	6.12	7.72	0.41	6.99	6.18	7.8	0.41	0.0111			6.99																														South Carolina	1	6.99	2003	6.99
	45	356	4210921	8.45	7.58	9.33	0.45	8.44	7.56	9.33	0.45	0.013			8.44																														South Carolina	1	8.44	2004	8.44
	45	427	4270150	10	9.05	10.95	0.48	9.92	8.97	10.87	0.48	0.0143			9.92																														South Carolina	1	9.92	2005	9.92
	45	554	4357847	12.71	11.65	13.77	0.54	12.7	11.64	13.77	0.54	0.0161			12.7																														South Carolina	1	12.7	2006	12.7
	45	545	4444110	12.26	11.23	13.29	0.53	12.14	11.11	13.17	0.53	0.0151			12.14																														South Carolina	1	12.14	2007	12.14
	45	565	4528996	12.48	11.45	13.5	0.52	12.5	11.45	13.54	0.53	0.0155			12.5																														South Carolina	1	12.5	2008	12.5
	45	615	4589872	13.4	12.34	14.46	0.54	13.27	12.2	14.33	0.54	0.0166			13.27																														South Carolina	1	13.27	2009	13.27
South Carolina	45	678	4625364	14.66	13.55	15.76	0.56	14.63	13.51	15.74	0.57	0.0177	2010	14.63	14.63																														South Carolina	1	14.63	2010	14.63
South Carolina	45	618	4679230	13.21	12.17	14.25	0.53	13.31	12.24	14.38	0.54	0.0149	2011	13.31	13.31																											1.17927	7.83	2.97485	South Carolina	1	13.31	2011	13.31
South Carolina	45	587	4723723	12.43	11.42	13.43	0.51	12.46	11.43	13.48	0.52	0.0141	2012	12.46	12.46																														South Carolina	1	12.46	2012	12.46
South Carolina	45	620	4774839	12.98	11.96	14.01	0.52	12.97	11.92	14.01	0.53	0.0141	2013	12.97	12.97																														South Carolina	1	12.97	2013	12.97
South Carolina	45	701	4832482	14.51	13.43	15.58	0.55	14.44	13.34	15.53	0.56	0.0149	2014	14.44	14.44																														South Carolina	1	14.44	2014	14.44
South Carolina	45	761	4896146	15.54	14.44	16.65	0.56	15.65	14.51	16.8	0.58	0.0145	2015	15.65	15.65																														South Carolina	1	15.65	2015	15.65
South Carolina	45	879	4961119	17.72	16.55	18.89	0.6	18.09	16.87	19.32	0.63	0.0138	2016	18.09	18.09																														South Carolina	1	18.09	2016	18.09
South Carolina	45	1008	5024369	20.06	18.82	21.3	0.63	20.51	19.21	21.81	0.66	0.0144	2017	20.51	20.51																														South Carolina	1	20.51	2017	20.51
South Carolina	45	1125	5084127	22.13	20.83	23.42	0.66	22.64	21.28	24	0.69	0.0167	2018	22.64	22.64																														South Carolina	1	22.64	2018	22.64
South Carolina	45	1127	5148714	21.89	20.61	23.17	0.65	22.68	21.32	24.04	0.69	0.016	2019	22.68	22.68																														South Carolina	1	22.68	2019	22.68
South Carolina	45	1739	5218040	33.33	31.76	34.89	0.8	34.92	33.24	36.61	0.86	0.0189	2020	34.92	34.92																														South Carolina	1	34.92	2020	34.92
South Carolina	45	2138	5190705	41.19	39.44	42.93	0.89	42.75	40.89	44.61	0.95	0.02	2021	42.75	42.75																														South Carolina	1	42.75	2021	42.75
	46	17	750412	Unreliable	1.32	3.63	0.55	Unreliable	1.38	3.79	0.58	0.001			Unreliable																														South Dakota	1	Unreliable	1999	Unreliable
	46	20	754844	2.65	1.62	4.09	0.59	2.77	1.69	4.28	0.62	0.0011			2.77																														South Dakota	1	2.77	2000	2.77
	46	24	757972	3.17	2.03	4.71	0.65	3.22	2.07	4.8	0.66	0.0012			3.22																														South Dakota	1	3.22	2001	3.22
	46	22	760020	2.89	1.81	4.38	0.62	3.05	1.91	4.62	0.65	0.0009			3.05																														South Dakota	1	3.05	2002	3.05
	46	24	763729	3.14	2.01	4.68	0.64	3.31	2.12	4.93	0.68	0.0009			3.31																														South Dakota	1	3.31	2003	3.31
	46	43	770396	5.58	4.04	7.52	0.85	5.79	4.17	7.83	0.89	0.0016			5.79																														South Dakota	1	5.79	2004	5.79
	46	40	775493	5.16	3.68	7.02	0.82	5.53	3.93	7.56	0.88	0.0013			5.53																														South Dakota	1	5.53	2005	5.53
	46	37	783033	4.73	3.33	6.51	0.78	5.08	3.56	7.03	0.84	0.0011			5.08																														South Dakota	1	5.08	2006	5.08
	46	32	791623	4.04	2.76	5.71	0.71	4.06	2.76	5.76	0.73	0.0009			4.06																														South Dakota	1	4.06	2007	4.06
	46	54	799124	6.76	5.08	8.82	0.92	7.31	5.46	9.59	1.01	0.0015			7.31																														South Dakota	1	7.31	2008	7.31
	46	49	807067	6.07	4.49	8.03	0.87	6.66	4.89	8.85	0.97	0.0013			6.66																														South Dakota	1	6.66	2009	6.66
South Dakota	46	45	814180	5.53	4.03	7.4	0.82	6.26	4.53	8.43	0.95	0.0012	2010	6.26	6.26																														South Dakota	1	6.26	2010	6.26
South Dakota	46	57	824082	6.92	5.24	8.96	0.92	7.09	5.32	9.25	0.96	0.0014	2011	7.09	7.09																											0.340545	2.34	0.584848	South Dakota	1	7.09	2011	7.09
South Dakota	46	42	833354	5.04	3.63	6.81	0.78	5.5	3.93	7.49	0.87	0.001	2012	5.5	5.5																														South Dakota	1	5.5	2012	5.5
South Dakota	46	55	844877	6.51	4.9	8.47	0.88	6.95	5.19	9.11	0.96	0.0013	2013	6.95	6.95																														South Dakota	1	6.95	2013	6.95
South Dakota	46	63	853175	7.38	5.67	9.45	0.93	7.8	5.95	10.03	1.01	0.0013	2014	7.8	7.8																														South Dakota	1	7.8	2014	7.8
South Dakota	46	65	858469	7.57	5.84	9.65	0.94	8.36	6.41	10.71	1.06	0.0012	2015	8.36	8.36																														South Dakota	1	8.36	2015	8.36
South Dakota	46	69	865454	7.97	6.2	10.09	0.96	8.42	6.5	10.73	1.04	0.0011	2016	8.42	8.42																														South Dakota	1	8.42	2016	8.42
South Dakota	46	73	869666	8.39	6.58	10.55	0.98	8.46	6.58	10.7	1.02	0.001	2017	8.46	8.46																														South Dakota	1	8.46	2017	8.46
South Dakota	46	57	882235	6.46	4.89	8.37	0.86	6.88	5.17	8.97	0.93	0.0008	2018	6.88	6.88																														South Dakota	1	6.88	2018	6.88
South Dakota	46	86	884659	9.72	7.78	12.01	1.05	10.47	8.34	12.98	1.15	0.0012	2019	10.47	10.47																														South Dakota	1	10.47	2019	10.47
South Dakota	46	83	892717	9.3	7.41	11.53	1.02	10.29	8.15	12.82	1.16	0.0009	2020	10.29	10.29																														South Dakota	1	10.29	2020	10.29
South Dakota	46	105	895376	11.73	9.48	13.97	1.14	12.63	10.15	15.11	1.27	0.001	2021	12.63	12.63																														South Dakota	1	12.63	2021	12.63
	47	344	5638706	6.1	5.46	6.75	0.33	6.06	5.42	6.7	0.33	0.0204			6.06																														Tennessee	1	6.06	1999	6.06
	47	397	5689283	6.98	6.29	7.66	0.35	6.93	6.25	7.61	0.35	0.0228			6.93																														Tennessee	1	6.93	2000	6.93
	47	424	5750789	7.37	6.67	8.07	0.36	7.34	6.64	8.04	0.36	0.0219			7.34																														Tennessee	1	7.34	2001	7.34
	47	491	5795918	8.47	7.72	9.22	0.38	8.46	7.71	9.21	0.38	0.0209			8.46																														Tennessee	1	8.46	2002	8.46
	47	662	5847812	11.32	10.46	12.18	0.44	11.33	10.47	12.2	0.44	0.0257			11.33																														Tennessee	1	11.33	2003	11.33
	47	763	5910809	12.91	11.99	13.82	0.47	12.84	11.92	13.75	0.47	0.0278			12.84																														Tennessee	1	12.84	2004	12.84
	47	872	5991057	14.56	13.59	15.52	0.49	14.53	13.56	15.5	0.49	0.0292			14.53																														Tennessee	1	14.53	2005	14.53
	47	975	6088766	16.01	15.01	17.02	0.51	15.99	14.98	17	0.51	0.0283			15.99																														Tennessee	1	15.99	2006	15.99
	47	985	6175727	15.95	14.95	16.95	0.51	15.84	14.84	16.84	0.51	0.0274			15.84																														Tennessee	1	15.84	2007	15.84
	47	938	6247411	15.01	14.05	15.98	0.49	14.8	13.84	15.75	0.49	0.0257			14.8																														Tennessee	1	14.8	2008	14.8
	47	962	6306019	15.26	14.29	16.22	0.49	15.15	14.18	16.12	0.49	0.026			15.15																														Tennessee	1	15.15	2009	15.15
Tennessee	47	1080	6346105	17.02	16	18.03	0.52	16.91	15.89	17.93	0.52	0.0282	2010	16.91	16.91																														Tennessee	1	16.91	2010	16.91
Tennessee	47	1090	6403353	17.02	16.01	18.03	0.52	17.16	16.13	18.19	0.53	0.0264	2011	17.16	17.16																											1.62097	10.96	3.75788	Tennessee	1	17.16	2011	17.16
Tennessee	47	1131	6456243	17.52	16.5	18.54	0.52	17.61	16.57	18.65	0.53	0.0273	2012	17.61	17.61																														Tennessee	1	17.61	2012	17.61
Tennessee	47	1187	6495978	18.27	17.23	19.31	0.53	18.1	17.05	19.15	0.54	0.027	2013	18.1	18.1																														Tennessee	1	18.1	2013	18.1
Tennessee	47	1269	6549352	19.38	18.31	20.44	0.54	19.51	18.42	20.61	0.56	0.027	2014	19.51	19.51																														Tennessee	1	19.51	2014	19.51
Tennessee	47	1457	6600299	22.07	20.94	23.21	0.58	22.16	21	23.32	0.59	0.0278	2015	22.16	22.16																														Tennessee	1	22.16	2015	22.16
Tennessee	47	1630	6651194	24.51	23.32	25.7	0.61	24.53	23.32	25.75	0.62	0.0256	2016	24.53	24.53																														Tennessee	1	24.53	2016	24.53
Tennessee	47	1776	6715984	26.44	25.21	27.67	0.63	26.58	25.31	27.84	0.65	0.0253	2017	26.58	26.58																														Tennessee	1	26.58	2017	26.58
Tennessee	47	1823	6770010	26.93	25.69	28.16	0.63	27.48	26.19	28.77	0.66	0.0271	2018	27.48	27.48																														Tennessee	1	27.48	2018	27.48
Tennessee	47	2089	6829174	30.59	29.28	31.9	0.67	31.18	29.81	32.55	0.7	0.0296	2019	31.18	31.18																														Tennessee	1	31.18	2019	31.18
Tennessee	47	3034	6886834	44.06	42.49	45.62	0.8	45.64	43.98	47.3	0.85	0.0331	2020	45.64	45.64																														Tennessee	1	45.64	2020	45.64
Tennessee	47	3813	6975218	54.66	52.93	56.4	0.89	56.6	54.77	58.44	0.94	0.0357	2021	56.6	56.6																														Tennessee	1	56.6	2021	56.6
	48	1087	20558220	5.29	4.97	5.6	0.16	5.37	5.05	5.69	0.16	0.0645			5.37																														Texas	1	5.37	1999	5.37
	48	1021	20851820	4.9	4.6	5.2	0.15	4.98	4.67	5.29	0.16	0.0586			4.98																														Texas	1	4.98	2000	4.98
	48	1374	21319622	6.44	6.1	6.79	0.17	6.56	6.21	6.91	0.18	0.0708			6.56																														Texas	1	6.56	2001	6.56
	48	1598	21690325	7.37	7.01	7.73	0.18	7.5	7.13	7.87	0.19	0.068			7.5																														Texas	1	7.5	2002	7.5
	48	1753	22030931	7.96	7.58	8.33	0.19	8.08	7.7	8.46	0.19	0.068			8.08																														Texas	1	8.08	2003	8.08
	48	1813	22394023	8.1	7.72	8.47	0.19	8.17	7.79	8.54	0.19	0.0661			8.17																														Texas	1	8.17	2004	8.17
	48	1910	22778123	8.39	8.01	8.76	0.19	8.53	8.15	8.91	0.2	0.0641			8.53																														Texas	1	8.53	2005	8.53
	48	2191	23359580	9.38	8.99	9.77	0.2	9.49	9.09	9.89	0.2	0.0636			9.49																														Texas	1	9.49	2006	9.49
	48	2194	23831983	9.21	8.82	9.59	0.2	9.28	8.89	9.67	0.2	0.0609			9.28																														Texas	1	9.28	2007	9.28
	48	2053	24309039	8.45	8.08	8.81	0.19	8.54	8.17	8.92	0.19	0.0563			8.54																														Texas	1	8.54	2008	8.54
	48	2409	24801761	9.71	9.33	10.1	0.2	9.8	9.41	10.2	0.2	0.0651			9.8																														Texas	1	9.8	2009	9.8
Texas	48	2399	25145561	9.54	9.16	9.92	0.19	9.59	9.2	9.97	0.2	0.0626	2010	9.59	9.59																														Texas	1	9.59	2010	9.59
Texas	48	2589	25674681	10.08	9.7	10.47	0.2	10.13	9.74	10.52	0.2	0.0626	2011	10.13	10.13																											0.125273	2.65	0.663394	Texas	1	10.13	2011	10.13
Texas	48	2447	26059203	9.39	9.02	9.76	0.19	9.4	9.03	9.78	0.19	0.059	2012	9.4	9.4																														Texas	1	9.4	2012	9.4
Texas	48	2446	26448193	9.25	8.88	9.61	0.19	9.26	8.89	9.63	0.19	0.0556	2013	9.26	9.26																														Texas	1	9.26	2013	9.26
Texas	48	2601	26956958	9.65	9.28	10.02	0.19	9.68	9.31	10.06	0.19	0.0553	2014	9.68	9.68																														Texas	1	9.68	2014	9.68
Texas	48	2588	27469114	9.42	9.06	9.78	0.19	9.4	9.04	9.77	0.19	0.0494	2015	9.4	9.4																														Texas	1	9.4	2015	9.4
Texas	48	2831	27862596	10.16	9.79	10.53	0.19	10.13	9.75	10.51	0.19	0.0445	2016	10.13	10.13																														Texas	1	10.13	2016	10.13
Texas	48	2989	28304596	10.56	10.18	10.94	0.19	10.52	10.14	10.9	0.19	0.0426	2017	10.52	10.52																														Texas	1	10.52	2017	10.52
Texas	48	3005	28701845	10.47	10.1	10.84	0.19	10.42	10.04	10.79	0.19	0.0446	2018	10.42	10.42																														Texas	1	10.42	2018	10.42
Texas	48	3136	28995881	10.82	10.44	11.19	0.19	10.78	10.4	11.17	0.19	0.0444	2019	10.78	10.78																														Texas	1	10.78	2019	10.78
Texas	48	4172	29360759	14.21	13.78	14.64	0.22	14.13	13.7	14.57	0.22	0.0454	2020	14.13	14.13																														Texas	1	14.13	2020	14.13
Texas	48	4984	29527941	16.88	16.41	17.35	0.24	16.78	16.31	17.25	0.24	0.0467	2021	16.78	16.78																														Texas	1	16.78	2021	16.78
	49	205	2203482	9.3	8.03	10.58	0.65	10.6	9.12	12.07	0.75	0.0122			10.6																														Utah	0	10.6	1999	10.6
	49	210	2233169	9.4	8.13	10.68	0.65	10.37	8.95	11.8	0.73	0.0121			10.37																														Utah	0	10.37	2000	10.37
	49	209	2283715	9.15	7.91	10.39	0.63	10.45	9.01	11.88	0.73	0.0108			10.45																														Utah	0	10.45	2001	10.45
	49	288	2324815	12.39	10.96	13.82	0.73	14.02	12.38	15.66	0.84	0.0122			14.02																														Utah	0	14.02	2002	14.02
	49	353	2360137	14.96	13.4	16.52	0.8	16.13	14.41	17.85	0.88	0.0137			16.13																														Utah	0	16.13	2003	16.13
	49	358	2401580	14.91	13.36	16.45	0.79	16.32	14.59	18.04	0.88	0.0131			16.32																														Utah	0	16.32	2004	16.32
	49	438	2457719	17.82	16.15	19.49	0.85	19.33	17.48	21.17	0.94	0.0147			19.33																														Utah	0	19.33	2005	19.33
	49	444	2525507	17.58	15.95	19.22	0.83	19.1	17.29	20.91	0.92	0.0129			19.1																														Utah	0	19.1	2006	19.1
	49	511	2597746	19.67	17.97	21.38	0.87	21.3	19.42	23.18	0.96	0.0142			21.3																														Utah	0	21.3	2007	21.3
	49	468	2663029	17.57	15.98	19.17	0.81	18.97	17.21	20.72	0.89	0.0128			18.97																														Utah	0	18.97	2008	18.97
	49	478	2723421	17.55	15.98	19.12	0.8	19.13	17.38	20.88	0.89	0.0129			19.13																														Utah	0	19.13	2009	19.13
Utah	49	433	2763885	15.67	14.19	17.14	0.75	16.9	15.27	18.52	0.83	0.0113	2010	16.9	16.9																														Utah	0	16.9	2010	16.9
Utah	49	504	2817222	17.89	16.33	19.45	0.8	19.47	17.74	21.2	0.88	0.0122	2011	19.47	19.47																											0.169636	0.61	-0.320303	Utah	0	19.47	2011	19.47
Utah	49	601	2855287	21.05	19.37	22.73	0.86	23.13	21.25	25.01	0.96	0.0145	2012	23.13	23.13																														Utah	0	23.13	2012	23.13
Utah	49	594	2900872	20.48	18.83	22.12	0.84	22.06	20.26	23.87	0.92	0.0135	2013	22.06	22.06																														Utah	0	22.06	2013	22.06
Utah	49	603	2942902	20.49	18.85	22.13	0.83	22.43	20.61	24.24	0.93	0.0128	2014	22.43	22.43																														Utah	0	22.43	2014	22.43
Utah	49	646	2995919	21.56	19.9	23.23	0.85	23.38	21.55	25.2	0.93	0.0123	2015	23.38	23.38																														Utah	0	23.38	2015	23.38
Utah	49	635	3051217	20.81	19.19	22.43	0.83	22.35	20.59	24.11	0.9	0.01	2016	22.35	22.35																														Utah	0	22.35	2016	22.35
Utah	49	650	3101833	20.96	19.34	22.57	0.82	22.28	20.55	24.02	0.89	0.0093	2017	22.28	22.28																														Utah	0	22.28	2017	22.28
Utah	49	624	3161105	19.74	18.19	21.29	0.79	21.18	19.5	22.87	0.86	0.0093	2018	21.18	21.18																														Utah	0	21.18	2018	21.18
Utah	49	571	3205958	17.81	16.35	19.27	0.75	18.95	17.37	20.52	0.8	0.0081	2019	18.95	18.95																														Utah	0	18.95	2019	18.95
Utah	49	622	3249879	19.14	17.64	20.64	0.77	20.52	18.89	22.15	0.83	0.0068	2020	20.52	20.52																														Utah	0	20.52	2020	20.52
Utah	49	662	3337975	19.83	18.32	21.34	0.77	21.13	19.51	22.76	0.83	0.0062	2021	21.13	21.13																														Utah	0	21.13	2021	21.13
	50	29	604683	4.8	3.21	6.89	0.89	4.69	3.14	6.74	0.87	0.0017			4.69																														Vermont	1	4.69	1999	4.69
	50	36	608827	5.91	4.14	8.19	0.99	5.8	4.06	8.03	0.97	0.0021			5.8																														Vermont	1	5.8	2000	5.8
	50	44	612223	7.19	5.22	9.65	1.08	7.09	5.13	9.55	1.08	0.0023			7.09																														Vermont	1	7.09	2001	7.09
	50	47	615442	7.64	5.61	10.16	1.11	7.51	5.5	10.01	1.1	0.002			7.51																														Vermont	1	7.51	2002	7.51
	50	65	617858	10.52	8.12	13.41	1.3	10.23	7.88	13.06	1.28	0.0025			10.23																														Vermont	1	10.23	2003	10.23
	50	50	619920	8.07	5.99	10.63	1.14	8.02	5.93	10.6	1.15	0.0018			8.02																														Vermont	1	8.02	2004	8.02
	50	53	621215	8.53	6.39	11.16	1.17	8.47	6.3	11.13	1.18	0.0018			8.47																														Vermont	1	8.47	2005	8.47
	50	75	622892	12.04	9.47	15.09	1.39	12.23	9.58	15.37	1.44	0.0022			12.23																														Vermont	1	12.23	2006	12.23
	50	66	623481	10.59	8.19	13.47	1.3	10.85	8.33	13.88	1.36	0.0018			10.85																														Vermont	1	10.85	2007	10.85
	50	73	624151	11.7	9.17	14.71	1.37	10.95	8.52	13.85	1.31	0.002			10.95																														Vermont	1	10.95	2008	10.95
	50	55	624817	8.8	6.63	11.46	1.19	8.29	6.19	10.87	1.15	0.0015			8.29																														Vermont	1	8.29	2009	8.29
Vermont	50	63	625741	10.07	7.74	12.88	1.27	9.7	7.38	12.51	1.27	0.0016	2010	9.7	9.7																														Vermont	1	9.7	2010	9.7
Vermont	50	83	626431	13.25	10.55	16.42	1.45	12.89	10.17	16.11	1.46	0.002	2011	12.89	12.89																											1.86685	9.45	2.95255	Vermont	1	12.89	2011	12.89
Vermont	50	70	626011	11.18	8.72	14.13	1.34	10.95	8.45	13.95	1.36	0.0017	2012	10.95	10.95																														Vermont	1	10.95	2012	10.95
Vermont	50	93	626630	14.84	11.98	18.18	1.54	15.05	12.02	18.61	1.63	0.0021	2013	15.05	15.05																														Vermont	1	15.05	2013	15.05
Vermont	50	83	626562	13.25	10.55	16.42	1.45	13.94	11.02	17.4	1.58	0.0018	2014	13.94	13.94																														Vermont	1	13.94	2014	13.94
Vermont	50	99	626042	15.81	12.85	19.25	1.59	16.7	13.48	20.46	1.73	0.0019	2015	16.7	16.7																														Vermont	1	16.7	2015	16.7
Vermont	50	125	624594	20.01	16.5	23.52	1.79	22.17	18.16	26.18	2.05	0.002	2016	22.17	22.17																														Vermont	1	22.17	2016	22.17
Vermont	50	134	623657	21.49	17.85	25.12	1.86	23.16	19.09	27.23	2.08	0.0019	2017	23.16	23.16																														Vermont	1	23.16	2017	23.16
Vermont	50	153	626299	24.43	20.56	28.3	1.97	26.65	22.29	31.01	2.22	0.0023	2018	26.65	26.65																														Vermont	1	26.65	2018	26.65
Vermont	50	133	623989	21.31	17.69	24.94	1.85	23.76	19.6	27.92	2.12	0.0019	2019	23.76	23.76																														Vermont	1	23.76	2019	23.76
Vermont	50	190	623347	30.48	26.15	34.81	2.21	32.88	28.07	37.69	2.45	0.0021	2020	32.88	32.88																														Vermont	1	32.88	2020	32.88
Vermont	50	252	645570	39.04	34.22	43.85	2.46	42.33	36.95	47.71	2.74	0.0024	2021	42.33	42.33																														Vermont	1	42.33	2021	42.33
	51	366	7000174	5.23	4.69	5.76	0.27	5.05	4.53	5.57	0.26	0.0217			5.05																														Virginia	1	5.05	1999	5.05
	51	411	7078515	5.81	5.24	6.37	0.29	5.62	5.08	6.17	0.28	0.0236			5.62																														Virginia	1	5.62	2000	5.62
	51	459	7198362	6.38	5.79	6.96	0.3	6.17	5.6	6.73	0.29	0.0237			6.17																														Virginia	1	6.17	2001	6.17
	51	509	7286873	6.99	6.38	7.59	0.31	6.8	6.2	7.39	0.3	0.0216			6.8																														Virginia	1	6.8	2002	6.8
	51	547	7366977	7.43	6.8	8.05	0.32	7.23	6.62	7.84	0.31	0.0212			7.23																														Virginia	1	7.23	2003	7.23
	51	558	7475575	7.46	6.84	8.08	0.32	7.32	6.72	7.93	0.31	0.0203			7.32																														Virginia	1	7.32	2004	7.32
	51	581	7577105	7.67	7.04	8.29	0.32	7.51	6.9	8.12	0.31	0.0195			7.51																														Virginia	1	7.51	2005	7.51
	51	629	7673725	8.2	7.56	8.84	0.33	8.04	7.41	8.67	0.32	0.0183			8.04																														Virginia	1	8.04	2006	8.04
	51	700	7751000	9.03	8.36	9.7	0.34	8.9	8.23	9.56	0.34	0.0194			8.9																														Virginia	1	8.9	2007	8.9
	51	718	7833496	9.17	8.5	9.84	0.34	9.02	8.35	9.68	0.34	0.0197			9.02																														Virginia	1	9.02	2008	9.02
	51	685	7925937	8.64	8	9.29	0.33	8.54	7.89	9.18	0.33	0.0185			8.54																														Virginia	1	8.54	2009	8.54
Virginia	51	558	8001024	6.97	6.4	7.55	0.3	6.81	6.24	7.38	0.29	0.0146	2010	6.81	6.81																														Virginia	1	6.81	2010	6.81
Virginia	51	798	8096604	9.86	9.17	10.54	0.35	9.74	9.06	10.43	0.35	0.0193	2011	9.74	9.74																											1.33218	3.9	2.15988	Virginia	1	9.74	2011	9.74
Virginia	51	733	8185867	8.95	8.31	9.6	0.33	8.92	8.27	9.57	0.33	0.0177	2012	8.92	8.92																														Virginia	1	8.92	2012	8.92
Virginia	51	854	8260405	10.34	9.65	11.03	0.35	10.24	9.54	10.93	0.35	0.0194	2013	10.24	10.24																														Virginia	1	10.24	2013	10.24
Virginia	51	980	8326289	11.77	11.03	12.51	0.38	11.71	10.97	12.46	0.38	0.0208	2014	11.71	11.71																														Virginia	1	11.71	2014	11.71
Virginia	51	1039	8382993	12.39	11.64	13.15	0.38	12.36	11.6	13.12	0.39	0.0198	2015	12.36	12.36																														Virginia	1	12.36	2015	12.36
Virginia	51	1405	8411808	16.7	15.83	17.58	0.45	16.75	15.86	17.64	0.45	0.0221	2016	16.75	16.75																														Virginia	1	16.75	2016	16.75
Virginia	51	1507	8470020	17.79	16.89	18.69	0.46	17.85	16.94	18.77	0.47	0.0215	2017	17.85	17.85																														Virginia	1	17.85	2017	17.85
Virginia	51	1448	8517685	17	16.12	17.88	0.45	17.12	16.23	18.02	0.46	0.0215	2018	17.12	17.12																														Virginia	1	17.12	2018	17.12
Virginia	51	1547	8535519	18.12	17.22	19.03	0.46	18.29	17.37	19.22	0.47	0.0219	2019	18.29	18.29																														Virginia	1	18.29	2019	18.29
Virginia	51	2240	8590563	26.08	25	27.15	0.55	26.56	25.44	27.68	0.57	0.0244	2020	26.56	26.56																														Virginia	1	26.56	2020	26.56
Virginia	51	2626	8642274	30.39	29.22	31.55	0.59	30.46	29.27	31.64	0.6	0.0246	2021	30.46	30.46																														Virginia	1	30.46	2021	30.46
	53	555	5842564	9.5	8.71	10.29	0.4	9.3	8.52	10.07	0.4	0.0329			9.3																														Washington	1	9.3	1999	9.3
	53	555	5894121	9.42	8.63	10.2	0.4	9.17	8.41	9.93	0.39	0.0319			9.17																														Washington	1	9.17	2000	9.17
	53	499	5985722	8.34	7.61	9.07	0.37	8.13	7.42	8.84	0.36	0.0257			8.13																														Washington	1	8.13	2001	8.13
	53	643	6052349	10.62	9.8	11.45	0.42	10.41	9.61	11.22	0.41	0.0273			10.41																														Washington	1	10.41	2002	10.41
	53	696	6104115	11.4	10.56	12.25	0.43	11.07	10.24	11.89	0.42	0.027			11.07																														Washington	1	11.07	2003	11.07
	53	811	6178645	13.13	12.22	14.03	0.46	12.75	11.87	13.63	0.45	0.0296			12.75																														Washington	1	12.75	2004	12.75
	53	850	6257305	13.58	12.67	14.5	0.47	13.03	12.15	13.91	0.45	0.0285			13.03																														Washington	1	13.03	2005	13.03
	53	897	6370753	14.08	13.16	15	0.47	13.57	12.68	14.47	0.46	0.0261			13.57																														Washington	1	13.57	2006	13.57
	53	962	6461587	14.89	13.95	15.83	0.48	14.37	13.46	15.29	0.47	0.0267			14.37																														Washington	1	14.37	2007	14.37
	53	1011	6562231	15.41	14.46	16.36	0.48	14.76	13.84	15.68	0.47	0.0277			14.76																														Washington	1	14.76	2008	14.76
	53	987	6667426	14.8	13.88	15.73	0.47	14.3	13.4	15.21	0.46	0.0267			14.3																														Washington	1	14.3	2009	14.3
Washington	53	916	6724540	13.62	12.74	14.5	0.45	13.1	12.24	13.96	0.44	0.0239	2010	13.1	13.1																														Washington	1	13.1	2010	13.1
Washington	53	997	6830038	14.6	13.69	15.5	0.46	14.1	13.21	14.99	0.45	0.0241	2011	14.1	14.1																											0.251394	6.08	1.23588	Washington	1	14.1	2011	14.1
Washington	53	985	6897012	14.28	13.39	15.17	0.46	13.69	12.82	14.56	0.44	0.0237	2012	13.69	13.69																														Washington	1	13.69	2012	13.69
Washington	53	969	6971406	13.9	13.02	14.77	0.45	13.42	12.56	14.29	0.44	0.022	2013	13.42	13.42																														Washington	1	13.42	2013	13.42
Washington	53	979	7061530	13.86	13	14.73	0.44	13.28	12.43	14.12	0.43	0.0208	2014	13.28	13.28																														Washington	1	13.28	2014	13.28
Washington	53	1094	7170351	15.26	14.35	16.16	0.46	14.74	13.85	15.63	0.45	0.0209	2015	14.74	14.74																														Washington	1	14.74	2015	14.74
Washington	53	1102	7288000	15.12	14.23	16.01	0.46	14.51	13.63	15.39	0.45	0.0173	2016	14.51	14.51																														Washington	1	14.51	2016	14.51
Washington	53	1169	7405743	15.79	14.88	16.69	0.46	15.17	14.28	16.06	0.45	0.0166	2017	15.17	15.17																														Washington	1	15.17	2017	15.17
Washington	53	1164	7535591	15.45	14.56	16.33	0.45	14.77	13.9	15.64	0.44	0.0173	2018	14.77	14.77																														Washington	1	14.77	2018	14.77
Washington	53	1259	7614893	16.53	15.62	17.45	0.47	15.84	14.95	16.74	0.46	0.0178	2019	15.84	15.84																														Washington	1	15.84	2019	15.84
Washington	53	1733	7693612	22.53	21.46	23.59	0.54	22.05	20.99	23.1	0.54	0.0189	2020	22.05	22.05																														Washington	1	22.05	2020	22.05
Washington	53	2264	7738692	29.26	28.05	30.46	0.61	28.13	26.95	29.31	0.6	0.0212	2021	28.13	28.13																														Washington	1	28.13	2021	28.13
	54	75	1811799	4.14	3.26	5.19	0.48	4.15	3.26	5.2	0.48	0.0045			4.15																														West Virginia	1	4.15	1999	4.15
	54	113	1808344	6.25	5.1	7.4	0.59	6.23	5.07	7.38	0.59	0.0065			6.23																														West Virginia	1	6.23	2000	6.23
	54	206	1801481	11.44	9.87	13	0.8	11.47	9.89	13.05	0.8	0.0106			11.47																														West Virginia	1	11.47	2001	11.47
	54	229	1805414	12.68	11.04	14.33	0.84	12.95	11.26	14.63	0.86	0.0097			12.95																														West Virginia	1	12.95	2002	12.95
	54	262	1812295	14.46	12.71	16.21	0.89	15.12	13.28	16.97	0.94	0.0102			15.12																														West Virginia	1	15.12	2003	15.12
	54	333	1816438	18.33	16.36	20.3	1	18.8	16.76	20.84	1.04	0.0121			18.8																														West Virginia	1	18.8	2004	18.8
	54	184	1820492	10.11	8.65	11.57	0.75	10.5	8.97	12.03	0.78	0.0062			10.5																														West Virginia	1	10.5	2005	10.5
	54	362	1827912	19.8	17.76	21.84	1.04	20.35	18.23	22.47	1.08	0.0105			20.35																														West Virginia	1	20.35	2006	20.35
	54	397	1834052	21.65	19.52	23.78	1.09	22.45	20.21	24.69	1.14	0.011			22.45																														West Virginia	1	22.45	2007	22.45
	54	459	1840310	24.94	22.66	27.22	1.16	25.74	23.35	28.14	1.22	0.0126			25.74																														West Virginia	1	25.74	2008	25.74
	54	226	1847775	12.23	10.64	13.83	0.81	12.43	10.78	14.08	0.84	0.0061			12.43																														West Virginia	1	12.43	2009	12.43
West Virginia	54	512	1852994	27.63	25.24	30.02	1.22	28.89	26.33	31.44	1.3	0.0134	2010	28.89	28.89																														West Virginia	1	28.89	2010	28.89
West Virginia	54	635	1855364	34.23	31.56	36.89	1.36	36.29	33.41	39.17	1.47	0.0154	2011	36.29	36.29																											3.12788	9.52	6.04255	West Virginia	1	36.29	2011	36.29
West Virginia	54	558	1855413	30.07	27.58	32.57	1.27	32	29.29	34.72	1.38	0.0134	2012	32	32																														West Virginia	1	32	2012	32
West Virginia	54	570	1854304	30.74	28.22	33.26	1.29	32.2	29.49	34.91	1.38	0.013	2013	32.2	32.2																														West Virginia	1	32.2	2013	32.2
West Virginia	54	627	1850326	33.89	31.23	36.54	1.35	35.51	32.66	38.35	1.45	0.0133	2014	35.51	35.51																														West Virginia	1	35.51	2014	35.51
West Virginia	54	725	1844128	39.31	36.45	42.18	1.46	41.49	38.39	44.59	1.58	0.0138	2015	41.49	41.49																														West Virginia	1	41.49	2015	41.49
West Virginia	54	884	1831102	48.28	45.09	51.46	1.62	52.02	48.51	55.53	1.79	0.0139	2016	52.02	52.02																														West Virginia	1	52.02	2016	52.02
West Virginia	54	974	1815857	53.64	50.27	57.01	1.72	57.77	54.04	61.49	1.9	0.0139	2017	57.77	57.77																														West Virginia	1	57.77	2017	57.77
West Virginia	54	856	1805832	47.4	44.23	50.58	1.62	51.47	47.94	55.01	1.8	0.0127	2018	51.47	51.47																														West Virginia	1	51.47	2018	51.47
West Virginia	54	870	1792147	48.55	45.32	51.77	1.65	52.84	49.24	56.45	1.84	0.0123	2019	52.84	52.84																														West Virginia	1	52.84	2019	52.84
West Virginia	54	1330	1784787	74.52	70.51	78.52	2.04	81.4	76.9	85.9	2.29	0.0145	2020	81.4	81.4																														West Virginia	1	81.4	2020	81.4
West Virginia	54	1501	1782959	84.19	79.93	88.44	2.17	90.92	86.18	95.65	2.42	0.0141	2021	90.92	90.92																														West Virginia	1	90.92	2021	90.92
	55	212	5332666	3.98	3.44	4.51	0.27	3.97	3.43	4.5	0.27	0.0126			3.97																														Wisconsin	1	3.97	1999	3.97
	55	248	5363675	4.62	4.05	5.2	0.29	4.6	4.03	5.17	0.29	0.0142			4.6																														Wisconsin	1	4.6	2000	4.6
	55	269	5406835	4.98	4.38	5.57	0.3	4.97	4.38	5.57	0.3	0.0139			4.97																														Wisconsin	1	4.97	2001	4.97
	55	340	5445162	6.24	5.58	6.91	0.34	6.19	5.53	6.85	0.34	0.0145			6.19																														Wisconsin	1	6.19	2002	6.19
	55	383	5479203	6.99	6.29	7.69	0.36	6.99	6.29	7.69	0.36	0.0149			6.99																														Wisconsin	1	6.99	2003	6.99
	55	437	5514026	7.93	7.18	8.67	0.38	7.86	7.12	8.6	0.38	0.0159			7.86																														Wisconsin	1	7.86	2004	7.86
	55	518	5546166	9.34	8.54	10.14	0.41	9.34	8.53	10.15	0.41	0.0174			9.34																														Wisconsin	1	9.34	2005	9.34
	55	593	5577655	10.63	9.78	11.49	0.44	10.64	9.77	11.5	0.44	0.0172			10.64																														Wisconsin	1	10.64	2006	10.64
	55	622	5610775	11.09	10.21	11.96	0.44	11.1	10.22	11.98	0.45	0.0173			11.1																														Wisconsin	1	11.1	2007	11.1
	55	606	5640996	10.74	9.89	11.6	0.44	10.6	9.75	11.46	0.44	0.0166			10.6																														Wisconsin	1	10.6	2008	10.6
	55	631	5669264	11.13	10.26	12	0.44	10.93	10.07	11.8	0.44	0.0171			10.93																														Wisconsin	1	10.93	2009	10.93
Wisconsin	55	630	5686986	11.08	10.21	11.94	0.44	10.94	10.07	11.81	0.44	0.0164	2010	10.94	10.94																														Wisconsin	1	10.94	2010	10.94
Wisconsin	55	698	5711767	12.22	11.31	13.13	0.46	12.08	11.16	12.99	0.47	0.0169	2011	12.08	12.08																											1.21012	3.89	1.85539	Wisconsin	1	12.08	2011	12.08
Wisconsin	55	692	5726398	12.08	11.18	12.98	0.46	12.23	11.3	13.16	0.47	0.0167	2012	12.23	12.23																														Wisconsin	1	12.23	2012	12.23
Wisconsin	55	856	5742713	14.91	13.91	15.9	0.51	15.03	14	16.06	0.52	0.0195	2013	15.03	15.03																														Wisconsin	1	15.03	2013	15.03
Wisconsin	55	853	5757564	14.82	13.82	15.81	0.51	15.06	14.03	16.1	0.53	0.0181	2014	15.06	15.06																														Wisconsin	1	15.06	2014	15.06
Wisconsin	55	878	5771337	15.21	14.21	16.22	0.51	15.47	14.42	16.52	0.54	0.0168	2015	15.47	15.47																														Wisconsin	1	15.47	2015	15.47
Wisconsin	55	1074	5778708	18.59	17.47	19.7	0.57	19.29	18.1	20.47	0.6	0.0169	2016	19.29	19.29																														Wisconsin	1	19.29	2016	19.29
Wisconsin	55	1177	5795483	20.31	19.15	21.47	0.59	21.17	19.93	22.41	0.63	0.0168	2017	21.17	21.17																														Wisconsin	1	21.17	2017	21.17
Wisconsin	55	1079	5813568	18.56	17.45	19.67	0.57	19.22	18.05	20.4	0.6	0.016	2018	19.22	19.22																														Wisconsin	1	19.22	2018	19.22
Wisconsin	55	1201	5822434	20.63	19.46	21.79	0.6	21.14	19.91	22.37	0.63	0.017	2019	21.14	21.14																														Wisconsin	1	21.14	2019	21.14
Wisconsin	55	1531	5832655	26.25	24.93	27.56	0.67	27.68	26.26	29.1	0.72	0.0167	2020	27.68	27.68																														Wisconsin	1	27.68	2020	27.68
Wisconsin	55	1775	5895908	30.11	28.71	31.51	0.71	31.57	30.06	33.07	0.77	0.0166	2021	31.57	31.57																														Wisconsin	1	31.57	2021	31.57
	56	20	491780	4.07	2.48	6.28	0.91	4.1	2.5	6.33	0.92	0.0012			4.1																														Wyoming	0	4.1	1999	4.1
	56	22	493782	4.46	2.79	6.75	0.95	4.61	2.89	6.97	0.98	0.0013			4.61																														Wyoming	0	4.61	2000	4.61
	56	22	494657	4.45	2.79	6.73	0.95	4.5	2.82	6.82	0.97	0.0011			4.5																														Wyoming	0	4.5	2001	4.5
	56	34	500017	6.8	4.71	9.5	1.17	6.92	4.79	9.67	1.2	0.0014			6.92																														Wyoming	0	6.92	2002	6.92
	56	30	503453	5.96	4.02	8.51	1.09	5.9	3.95	8.48	1.09	0.0012			5.9																														Wyoming	0	5.9	2003	5.9
	56	46	509106	9.04	6.62	12.05	1.33	9.09	6.63	12.17	1.36	0.0017			9.09																														Wyoming	0	9.09	2004	9.09
	56	26	514157	5.06	3.3	7.41	0.99	4.9	3.17	7.24	0.98	0.0009			4.9																														Wyoming	0	4.9	2005	4.9
	56	55	522667	10.52	7.93	13.7	1.42	10.56	7.91	13.82	1.45	0.0016			10.56																														Wyoming	0	10.56	2006	10.56
	56	63	534876	11.78	9.05	15.07	1.48	12.27	9.38	15.76	1.57	0.0017			12.27																														Wyoming	0	12.27	2007	12.27
	56	74	546043	13.55	10.64	17.01	1.58	14.05	10.97	17.72	1.66	0.002			14.05																														Wyoming	0	14.05	2008	14.05
	56	60	559851	10.72	8.18	13.8	1.38	10.95	8.32	14.16	1.44	0.0016			10.95																														Wyoming	0	10.95	2009	10.95
Wyoming	56	85	563626	15.08	12.05	18.65	1.64	14.96	11.88	18.59	1.66	0.0022	2010	14.96	14.96																														Wyoming	0	14.96	2010	14.96
Wyoming	56	85	568158	14.96	11.95	18.5	1.62	15.21	12.08	18.9	1.69	0.0021	2011	15.21	15.21																											-0.370424	1.53	-0.166061	Wyoming	0	15.21	2011	15.21
Wyoming	56	98	576412	17	13.8	20.72	1.72	16.75	13.52	20.52	1.74	0.0024	2012	16.75	16.75																														Wyoming	0	16.75	2012	16.75
Wyoming	56	98	582658	16.82	13.65	20.5	1.7	17.24	13.92	21.12	1.79	0.0022	2013	17.24	17.24																														Wyoming	0	17.24	2013	17.24
Wyoming	56	109	584153	18.66	15.16	22.16	1.79	19.38	15.66	23.11	1.9	0.0023	2014	19.38	19.38																														Wyoming	0	19.38	2014	19.38
Wyoming	56	96	586107	16.38	13.27	20	1.67	16.45	13.22	20.21	1.73	0.0018	2015	16.45	16.45																														Wyoming	0	16.45	2015	16.45
Wyoming	56	99	585501	16.91	13.74	20.59	1.7	17.59	14.2	21.55	1.82	0.0016	2016	17.59	17.59																														Wyoming	0	17.59	2016	17.59
Wyoming	56	69	579315	11.91	9.27	15.07	1.43	12.2	9.42	15.56	1.51	0.001	2017	12.2	12.2																														Wyoming	0	12.2	2017	12.2
Wyoming	56	66	577737	11.42	8.84	14.53	1.41	11.09	8.51	14.22	1.41	0.001	2018	11.09	11.09																														Wyoming	0	11.09	2018	11.09
Wyoming	56	79	578759	13.65	10.81	17.01	1.54	14.11	11.1	17.69	1.63	0.0011	2019	14.11	14.11																														Wyoming	0	14.11	2019	14.11
Wyoming	56	99	582328	17	13.82	20.7	1.71	17.38	14.03	21.29	1.8	0.0011	2020	17.38	17.38																														Wyoming	0	17.38	2020	17.38
Wyoming	56	109	578803	18.83	15.3	22.37	1.8	18.91	15.26	22.56	1.86	0.001	2021	18.91	18.91																														Wyoming	0	18.91	2021	18.91
State	State Code	Deaths	Population	Crude Rate	Crude Rate Lower 95% Confidence Interval	Crude Rate Upper 95% Confidence Interval	Crude Rate Standard Error	Age Adjusted Rate	Age Adjusted Rate Lower 95% Confidence Interval	Age Adjusted Rate Upper 95% Confidence Interval	Age Adjusted Rate Standard Error	% of Total Deaths	Year	Age Adjusted Rate	Age Adjusted Rate
		16848	279040168	6.04	5.95	6.13	0.05	6.06	5.97	6.15	0.05	1	1999	6.06	6.06
		17414	281421906	6.19	6.1	6.28	0.05	6.17	6.08	6.27	0.05	1	2000	6.17	6.17
		19394	284968955	6.81	6.71	6.9	0.05	6.79	6.7	6.89	0.05	1	2001	6.79	6.79
		23517	287625193	8.18	8.07	8.28	0.05	8.2	8.09	8.3	0.05	1	2002	8.2	8.2
		25785	290107933	8.89	8.78	9	0.06	8.88	8.77	8.98	0.06	1	2003	8.88	8.88
		27424	292805298	9.37	9.26	9.48	0.06	9.38	9.27	9.49	0.06	1	2004	9.38	9.38
		29812	295516599	10.09	9.97	10.2	0.06	10.07	9.96	10.18	0.06	1	2005	10.07	10.07
		34425	298379912	11.54	11.42	11.66	0.06	11.49	11.37	11.61	0.06	1	2006	11.49	11.49
		36010	301231207	11.95	11.83	12.08	0.06	11.88	11.75	12	0.06	1	2007	11.88	11.88
		36450	304093966	11.99	11.86	12.11	0.06	11.89	11.77	12.02	0.06	1	2008	11.89	11.89
		37004	306771529	12.06	11.94	12.19	0.06	11.94	11.82	12.06	0.06	1	2009	11.94	11.94
		38329	308745538	12.41	12.29	12.54	0.06	12.3	12.17	12.42	0.06	1	2010	12.3	12.3
		41340	311591917	13.27	13.14	13.4	0.07	13.19	13.06	13.31	0.07	1	2011	13.19	13.19
		41502	313914040	13.22	13.09	13.35	0.06	13.14	13.01	13.27	0.07	1	2012	13.14	13.14
		43982	316128839	13.91	13.78	14.04	0.07	13.8	13.67	13.93	0.07	1	2013	13.8	13.8
		47055	318857056	14.76	14.62	14.89	0.07	14.68	14.55	14.82	0.07	1	2014	14.68	14.68
		52404	321418820	16.3	16.16	16.44	0.07	16.29	16.15	16.43	0.07	1	2015	16.29	16.29
		63632	323127513	19.69	19.54	19.85	0.08	19.79	19.63	19.94	0.08	1	2016	19.79	19.79
		70237	325719178	21.56	21.4	21.72	0.08	21.7	21.54	21.87	0.08	1	2017	21.7	21.7
		67367	327167434	20.59	20.44	20.75	0.08	20.71	20.55	20.87	0.08	1	2018	20.71	20.71
		70630	328239523	21.52	21.36	21.68	0.08	21.65	21.48	21.81	0.08	1	2019	21.65	21.65
		91799	329484123	27.86	27.68	28.04	0.09	28.27	28.09	28.46	0.1	1	2020	28.27	28.27
		106699	331893745	32.15	31.96	32.34	0.1	32.36	32.16	32.56	0.1	1	2021	32.36	32.36

## Sheet: Analysis
ALL SLOPES
State	0 = no law, 1 = law	Pre-COVID (2010-2019)	Post-COVID (2020-2021)	Ten Years (2012-2021)	Age-Adjusted Death Rates (2021)			Mean slope						Unequal variances						Equal variances
Alabama	0	0.700121	7.71	1.45261	11.76				0 = no law	1 = law			Pre-COVID (2010-2019)	t-Test: Two-Sample Assuming Unequal Variances					Pre-COVID (2011-2019)	t-Test: Two-Sample Assuming Equal Variances
Arizona	0	0.974485	2.99	2.23145	16.85			Pre-COVID (2010-2019)	1.2115	1.32145
Idaho	0	0.365091	3.04	0.536909	12.86			Post-COVID (2020-2021)	3.31125	5.352					No law (0)	Law (1)					Variable 1	Variable 2
Illinois	0	1.49285	0.96	1.99158	10.94			Ten Years (2012-2021)	1.60497	2.22934				Mean	1.21263	1.32145				Mean	1.2115	1.32145
Maryland	0	3.60982	-1.75	3.80539	11.74			Age Adjusted Death Rates (2021)	15.515	13.8747				Variance	1.71535	1.28605				Variance	1.71656	1.28605
Montana	0	-0.076303	3.92	0.482788	14.39									Observations	16	35				Observations	16	35
Nevada	0	-0.0641212	3.19	0.718424	22.84									Hypothesized Mean Difference	0					Pooled Variance	1.41784
New Hampshire	0	3.168	2.05	1.8683	15.35									df	26					Hypothesized Mean Difference	0
New Jersey	0	2.78745	0.33	2.648	11.31			Unequal variances						t Stat	-0.286816					df	49
New Mexico	0	0.40097	12.57	2.27564	26.31		No laws (0) only	t-Test: Two-Sample Assuming Unequal Variances						P(T<=t) one-tail	0.388263					t Stat	-0.305969
New York	0	1.34952	3.34	1.90436	9.67									t Critical one-tail	1.70562					P(T<=t) one-tail	0.380462
Oregon	0	0.0196364	8.12	1.13891	13.55				2010-2019 Pre-COVID	2020-2021 Post-COVID				P(T<=t) two-tail	0.776526					t Critical one-tail	1.67655
Pennsylvania	0	2.99376	0.81	2.93691	18.32			Mean	1.2115	3.31125				t Critical two-tail	2.05553					P(T<=t) two-tail	0.760925
Rhode Island	0	1.86352	3.56	2.17455	17.67			Variance	1.71656	12.4781										t Critical two-tail	2.00958
Utah	0	0.169636	0.61	-0.320303	19.47			Observations	16	16
Wyoming	0	-0.370424	1.53	-0.166061	15.21			Hypothesized Mean Difference	0
Alaska	1	0.476303	13.65	1.34424	14.24			df	19					Unequal variances						Equal variances
Arkansas	1	0.321636	3.18	0.916121	12.64			t Stat	-2.22928				Post-COVID (2020-2021)	t-Test: Two-Sample Assuming Unequal Variances					Post-COVID (2020-2021)	t-Test: Two-Sample Assuming Equal Variances
California	1	0.374182	4.78	1.49133	10.73			P(T<=t) one-tail	0.0190302
Colorado	1	0.41	6.52	1.37455	16.12			t Critical one-tail	1.72913						No law (0)	Law (1)					Variable 1	Variable 2
Connecticut	1	2.97255	3.19	3.32533	11.24			P(T<=t) two-tail	0.0380605					Mean	3.31125	5.352				Mean	3.31125	5.352
Delaware	1	3.70982	6.73	4.5817	17.63			t Critical two-tail	2.09302					Variance	12.4781	11.7656				Variance	12.4781	11.7656
District of Columbia	1	3.99461	5.58	5.83	13.49									Observations	16	35				Observations	16	35
Florida	1	1.39206	2.47	2.77418	15.39									Hypothesized Mean Difference	0					Pooled Variance	11.9837
Georgia	1	0.413636	5.49	1.06442	10.66			Unequal variances						df	28					Hypothesized Mean Difference	0
Hawaii	1	0.474909	-1.03	0.866242	12.4		Laws (1) only	t-Test: Two-Sample Assuming Unequal Variances						t Stat	-1.93175					df	49
Indiana	1	1.65455	6.35	2.7283	15.32									P(T<=t) one-tail	0.0317843					t Stat	-1.95346
Iowa	1	0.327394	1.02	0.653152	8.44				2010-2019 Pre-COVID	2020-2021 Post-COVID				t Critical one-tail	1.70113					P(T<=t) one-tail	0.0282438
Kansas	1	0.346848	6.87	1.02242	10.12			Mean	1.32145	5.352				P(T<=t) two-tail	0.0635687					t Critical one-tail	1.67655
Kentucky	1	1.31806	6.44	3.02867	25			Variance	1.28605	11.7656				t Critical two-tail	2.04841					P(T<=t) two-tail	0.0564876
Louisiana	1	1.78933	13.23	3.912	13.48			Observations	35	35										t Critical two-tail	2.00958
Maine	1	2.75121	7.37	3.61842	11.78			Hypothesized Mean Difference	0
Massachusetts	1	2.92576	2.92	2.58661	12.73			df	41
Michigan	1	1.69824	2.83	1.84782	14.26			t Stat	-6.60034					Unequal variances						Equal variances
Minnesota	1	0.658545	5.51	1.41436	9.35			P(T<=t) one-tail	3.03075e-08				Ten Years (2012-2021)	t-Test: Two-Sample Assuming Unequal Variances					Ten Years (2012-2021)	t-Test: Two-Sample Assuming Equal Variances
Mississippi	1	0.202424	7.27	1.43588	10.7			t Critical one-tail	1.68288
Missouri	1	1.33388	4.42	2.16497	16.41			P(T<=t) two-tail	6.0615e-08						No law (0)	Law (1)					Variable 1	Variable 2
Nebraska	1	0.126121	0.06	0.45703	7.13			t Critical two-tail	2.01954					Mean	1.60497	2.22934				Mean	1.60497	2.22934
North Carolina	1	1.4517	8.26	2.57685	13.05									Variance	1.29658	2.12269				Variance	1.29658	2.12269
North Dakota	1	1.07445	1.61	1.48067	Unreliable									Observations	16	35				Observations	16	35
Ohio	1	3.17994	0.95	3.27764	17.72									Hypothesized Mean Difference	0					Pooled Variance	1.8698
Oklahoma	1	-0.182	5.03	0.0269091	18.92									df	37					Hypothesized Mean Difference	0
South Carolina	1	1.17927	7.83	2.97485	13.31									t Stat	-1.65877					df	49
South Dakota	1	0.340545	2.34	0.584848	7.09									P(T<=t) one-tail	0.0528084	"trending"				t Stat	-1.51307
Tennessee	1	1.62097	10.96	3.75788	17.16									t Critical one-tail	1.68709					P(T<=t) one-tail	0.0683429
Texas	1	0.125273	2.65	0.663394	10.13									P(T<=t) two-tail	0.105617					t Critical one-tail	1.67655
Vermont	1	1.86685	9.45	2.95255	12.89									t Critical two-tail	2.02619					P(T<=t) two-tail	0.136686
Virginia	1	1.33218	3.9	2.15988	9.74															t Critical two-tail	2.00958
Washington	1	0.251394	6.08	1.23588	14.1
West Virginia	1	3.12788	9.52	6.04255	36.29
Wisconsin	1	1.21012	3.89	1.85539	12.08															Equal variances
																			Age-Adjusted Death Rates (2021)	t-Test: Two-Sample Assuming Equal Variances
Average		1.28695	4.71176	2.03346	14.3996
														Unequal variances							Variable 1	Variable 2
													Age-Adjusted Death Rates (2021)	t-Test: Two-Sample Assuming Unequal Variances						Mean	15.515	13.8747
																				Variance	20.9032	28.6795
															No law (0)	Law (1)				Observations	16	34
														Mean	15.515	13.8747				Pooled Variance	26.2494
														Variance	20.9032	28.6795				Hypothesized Mean Difference	0
														Observations	16	34				df	48
														Hypothesized Mean Difference	0					t Stat	1.05603
														df	34					P(T<=t) one-tail	0.14812
														t Stat	1.11868					t Critical one-tail	1.67722
														P(T<=t) one-tail	0.135559					P(T<=t) two-tail	0.296241
														t Critical one-tail	1.69092					t Critical two-tail	2.01063
														P(T<=t) two-tail	0.271118
														t Critical two-tail	2.03224

## Sheet: Annual OODR calculations
(This is to obtain avg for each individual year)
State	Law	Age Adjusted Rate	Year		Year	Average (no law, 0)		State	Law	Age Adjusted Rate	Year		Year	Average (law, 1)
Alabama	0	11.77	2010		2010	14.0281		Alaska	1	11.6	2010		2010	12.5486
Arizona	0	17.5	2010		2011	15.515		Arkansas	1	12.51	2010		2011	13.8747
Idaho	0	11.81	2010		2012	15.7819		California	1	10.56	2010		2012	13.2563
Illinois	0	9.99	2010		2013	16.4363		Colorado	1	12.67	2010		2013	14.1523
Maryland	0	10.96	2010		2014	17.9419		Connecticut	1	10.06	2010		2014	15.2097
Montana	0	12.88	2010		2015	19.6231		Delaware	1	16.64	2010		2015	16.9869
Nevada	0	20.73	2010		2016	22.695		District of Columbia	1	12.95	2010		2016	20.6877
New Hampshire	0	11.81	2010		2017	23.6963		Florida	1	16.37	2010		2017	22.7637
New Jersey	0	9.77	2010		2018	23.2481		Georgia	1	10.71	2010		2018	21.4906
New Mexico	0	23.82	2010		2019	23.5544		Hawaii	1	10.88	2010		2019	22.9546
New York	0	7.8	2010		2020	28.2606		Indiana	1	14.38	2010		2020	30.2334
Oregon	0	12.91	2010		2021	31.5719		Iowa	1	8.57	2010		2021	35.5854
Pennsylvania	0	15.33	2010					Kansas	1	9.56	2010
Rhode Island	0	15.51	2010					Kentucky	1	23.57	2010
Utah	0	16.9	2010					Louisiana	1	13.17	2010
Wyoming	0	14.96	2010					Maine	1	10.42	2010
Alabama	0	11.76	2011					Massachusetts	1	11.01	2010
Arizona	0	16.85	2011					Michigan	1	13.95	2010
Idaho	0	12.86	2011					Minnesota	1	7.35	2010
Illinois	0	10.94	2011					Mississippi	1	11.39	2010
Maryland	0	11.74	2011					Missouri	1	17.04	2010
Montana	0	14.39	2011					Nebraska	1	6.67	2010
Nevada	0	22.84	2011					North Carolina	1	11.4	2010
New Hampshire	0	15.35	2011					North Dakota	1	3.41	2010
New Jersey	0	11.31	2011					Ohio	1	16.09	2010
New Mexico	0	26.31	2011					Oklahoma	1	19.44	2010
New York	0	9.67	2011					South Carolina	1	14.63	2010
Oregon	0	13.55	2011					South Dakota	1	6.26	2010
Pennsylvania	0	18.32	2011					Tennessee	1	16.91	2010
Rhode Island	0	17.67	2011					Texas	1	9.59	2010
Utah	0	19.47	2011					Vermont	1	9.7	2010
Wyoming	0	15.21	2011					Virginia	1	6.81	2010
Alabama	0	12.07	2012					Washington	1	13.1	2010
Arizona	0	17.68	2012					West Virginia	1	28.89	2010
Idaho	0	11.92	2012					Wisconsin	1	10.94	2010
Illinois	0	12.53	2012					Alaska	1	14.24	2011
Maryland	0	13.69	2012					Arkansas	1	12.64	2011
Montana	0	11.91	2012					California	1	10.73	2011
Nevada	0	20.96	2012					Colorado	1	16.12	2011
New Hampshire	0	13.39	2012					Connecticut	1	11.24	2011
New Jersey	0	13.74	2012					Delaware	1	17.63	2011
New Mexico	0	24.66	2012					District of Columbia	1	13.49	2011
New York	0	10.42	2012					Florida	1	15.39	2011
Oregon	0	12.47	2012					Georgia	1	10.66	2011
Pennsylvania	0	18.95	2012					Hawaii	1	12.4	2011
Rhode Island	0	18.24	2012					Indiana	1	15.32	2011
Utah	0	23.13	2012					Iowa	1	8.44	2011
Wyoming	0	16.75	2012					Kansas	1	10.12	2011
Alabama	0	12.72	2013					Kentucky	1	25	2011
Arizona	0	18.74	2013					Louisiana	1	13.48	2011
Idaho	0	13.35	2013					Maine	1	11.78	2011
Illinois	0	12.1	2013					Massachusetts	1	12.73	2011
Maryland	0	14.59	2013					Michigan	1	14.26	2011
Montana	0	14.46	2013					Minnesota	1	9.35	2011
Nevada	0	21.12	2013					Mississippi	1	10.7	2011
New Hampshire	0	15.09	2013					Missouri	1	16.41	2011
New Jersey	0	14.49	2013					Nebraska	1	7.13	2011
New Mexico	0	22.63	2013					North Carolina	1	13.05	2011
New York	0	11.31	2013					North Dakota	1	Unreliable	2011
Oregon	0	11.32	2013					Ohio	1	17.72	2011
Pennsylvania	0	19.39	2013					Oklahoma	1	18.92	2011
Rhode Island	0	22.37	2013					South Carolina	1	13.31	2011
Utah	0	22.06	2013					South Dakota	1	7.09	2011
Wyoming	0	17.24	2013					Tennessee	1	17.16	2011
Alabama	0	15.15	2014					Texas	1	10.13	2011
Arizona	0	18.17	2014					Vermont	1	12.89	2011
Idaho	0	13.71	2014					Virginia	1	9.74	2011
Illinois	0	13.13	2014					Washington	1	14.1	2011
Maryland	0	17.39	2014					West Virginia	1	36.29	2011
Montana	0	12.38	2014					Wisconsin	1	12.08	2011
Nevada	0	18.41	2014					Alaska	1	17.43	2012
New Hampshire	0	26.21	2014					Arkansas	1	13.1	2012
New Jersey	0	14.02	2014					California	1	10.29	2012
New Mexico	0	27.29	2014					Colorado	1	15.01	2012
New York	0	11.3	2014					Connecticut	1	12.05	2012
Oregon	0	12.85	2014					Delaware	1	15.21	2012
Pennsylvania	0	21.9	2014					District of Columbia	1	12.58	2012
Rhode Island	0	23.35	2014					Florida	1	13.27	2012
Utah	0	22.43	2014					Georgia	1	10.59	2012
Wyoming	0	19.38	2014					Hawaii	1	10.97	2012
Alabama	0	15.66	2015					Indiana	1	15.98	2012
Arizona	0	19.02	2015					Iowa	1	8.66	2012
Idaho	0	14.19	2015					Kansas	1	11.48	2012
Illinois	0	14.09	2015					Kentucky	1	24.96	2012
Maryland	0	20.87	2015					Louisiana	1	12.33	2012
Montana	0	13.83	2015					Maine	1	11.47	2012
Nevada	0	20.37	2015					Massachusetts	1	12.73	2012
New Hampshire	0	34.32	2015					Michigan	1	13.52	2012
New Jersey	0	16.34	2015					Minnesota	1	8.91	2012
New Mexico	0	25.31	2015					Mississippi	1	10.66	2012
New York	0	13.58	2015					Missouri	1	16.17	2012
Oregon	0	12.05	2015					Nebraska	1	7.91	2012
Pennsylvania	0	26.33	2015					North Carolina	1	13.32	2012
Rhode Island	0	28.18	2015					North Dakota	1	3.12	2012
Utah	0	23.38	2015					Ohio	1	18.9	2012
Wyoming	0	16.45	2015					Oklahoma	1	20.59	2012
Alabama	0	16.21	2016					South Carolina	1	12.46	2012
Arizona	0	20.27	2016					South Dakota	1	5.5	2012
Idaho	0	15.22	2016					Tennessee	1	17.61	2012
Illinois	0	18.87	2016					Texas	1	9.4	2012
Maryland	0	33.22	2016					Vermont	1	10.95	2012
Montana	0	11.67	2016					Virginia	1	8.92	2012
Nevada	0	21.67	2016					Washington	1	13.69	2012
New Hampshire	0	38.99	2016					West Virginia	1	32	2012
New Jersey	0	23.21	2016					Wisconsin	1	12.23	2012
New Mexico	0	25.19	2016					Alaska	1	14.35	2013
New York	0	18.04	2016					Arkansas	1	11.07	2013
Oregon	0	11.94	2016					California	1	11.14	2013
Pennsylvania	0	37.85	2016					Colorado	1	15.54	2013
Rhode Island	0	30.83	2016					Connecticut	1	15.99	2013
Utah	0	22.35	2016					Delaware	1	18.73	2013
Wyoming	0	17.59	2016					District of Columbia	1	14.96	2013
Alabama	0	17.98	2017					Florida	1	12.56	2013
Arizona	0	22.23	2017					Georgia	1	10.82	2013
Idaho	0	14.36	2017					Hawaii	1	11.01	2013
Illinois	0	21.63	2017					Indiana	1	16.6	2013
Maryland	0	36.28	2017					Iowa	1	9.29	2013
Montana	0	11.67	2017					Kansas	1	11.96	2013
Nevada	0	21.58	2017					Kentucky	1	23.68	2013
New Hampshire	0	36.96	2017					Louisiana	1	17.77	2013
New Jersey	0	30	2017					Maine	1	13.24	2013
New Mexico	0	24.84	2017					Massachusetts	1	16	2013
New York	0	19.45	2017					Michigan	1	15.87	2013
Oregon	0	12.37	2017					Minnesota	1	9.6	2013
Pennsylvania	0	44.29	2017					Mississippi	1	10.83	2013
Rhode Island	0	31.02	2017					Missouri	1	17.49	2013
Utah	0	22.28	2017					Nebraska	1	6.47	2013
Wyoming	0	12.2	2017					North Carolina	1	12.89	2013
Alabama	0	16.61	2018					North Dakota	1	2.82	2013
Arizona	0	23.81	2018					Ohio	1	20.79	2013
Idaho	0	14.61	2018					Oklahoma	1	20.64	2013
Illinois	0	21.29	2018					South Carolina	1	12.97	2013
Maryland	0	37.24	2018					South Dakota	1	6.95	2013
Montana	0	12.17	2018					Tennessee	1	18.1	2013
Nevada	0	21.18	2018					Texas	1	9.26	2013
New Hampshire	0	35.79	2018					Vermont	1	15.05	2013
New Jersey	0	33.11	2018					Virginia	1	10.24	2013
New Mexico	0	26.68	2018					Washington	1	13.42	2013
New York	0	18.41	2018					West Virginia	1	32.2	2013
Oregon	0	12.57	2018					Wisconsin	1	15.03	2013
Pennsylvania	0	36.13	2018					Alaska	1	16.76	2014
Rhode Island	0	30.1	2018					Arkansas	1	12.55	2014
Utah	0	21.18	2018					California	1	11.1	2014
Wyoming	0	11.09	2018					Colorado	1	16.3	2014
Alabama	0	16.33	2019					Connecticut	1	17.64	2014
Arizona	0	26.82	2019					Delaware	1	20.94	2014
Idaho	0	15.11	2019					District of Columbia	1	14.23	2014
Illinois	0	21.89	2019					Florida	1	13.2	2014
Maryland	0	38.16	2019					Georgia	1	11.9	2014
Montana	0	14.11	2019					Hawaii	1	10.85	2014
Nevada	0	20.1	2019					Indiana	1	18.18	2014
New Hampshire	0	32.03	2019					Iowa	1	8.8	2014
New Jersey	0	31.72	2019					Kansas	1	11.73	2014
New Mexico	0	30.15	2019					Kentucky	1	24.75	2014
New York	0	18.23	2019					Louisiana	1	16.86	2014
Oregon	0	13.97	2019					Maine	1	16.84	2014
Pennsylvania	0	35.64	2019					Massachusetts	1	19.04	2014
Rhode Island	0	29.55	2019					Michigan	1	18.04	2014
Utah	0	18.95	2019					Minnesota	1	9.6	2014
Wyoming	0	14.11	2019					Mississippi	1	11.65	2014
Alabama	0	22.34	2020					Missouri	1	18.21	2014
Arizona	0	35.75	2020					Nebraska	1	7.19	2014
Idaho	0	15.91	2020					North Carolina	1	13.8	2014
Illinois	0	28.08	2020					North Dakota	1	6.26	2014
Maryland	0	44.56	2020					Ohio	1	24.64	2014
Montana	0	15.57	2020					Oklahoma	1	20.35	2014
Nevada	0	25.97	2020					South Carolina	1	14.44	2014
New Hampshire	0	30.28	2020					South Dakota	1	7.8	2014
New Jersey	0	32.09	2020					Tennessee	1	19.51	2014
New Mexico	0	39.04	2020					Texas	1	9.68	2014
New York	0	25.41	2020					Vermont	1	13.94	2014
Oregon	0	18.67	2020					Virginia	1	11.71	2014
Pennsylvania	0	42.44	2020					Washington	1	13.28	2014
Rhode Island	0	38.16	2020					West Virginia	1	35.51	2014
Utah	0	20.52	2020					Wisconsin	1	15.06	2014
Wyoming	0	17.38	2020					Alaska	1	15.96	2015
Alabama	0	30.05	2021					Arkansas	1	13.85	2015
Arizona	0	38.74	2021					California	1	11.32	2015
Idaho	0	18.95	2021					Colorado	1	15.37	2015
Illinois	0	29.04	2021					Connecticut	1	22.07	2015
Maryland	0	42.81	2021					Delaware	1	21.97	2015
Montana	0	19.49	2021					District of Columbia	1	18.55	2015
Nevada	0	29.16	2021					Florida	1	16.24	2015
New Hampshire	0	32.33	2021					Georgia	1	12.68	2015
New Jersey	0	32.42	2021					Hawaii	1	11.33	2015
New Mexico	0	51.61	2021					Indiana	1	19.49	2015
New York	0	28.75	2021					Iowa	1	10.28	2015
Oregon	0	26.79	2021					Kansas	1	11.84	2015
Pennsylvania	0	43.25	2021					Kentucky	1	29.91	2015
Rhode Island	0	41.72	2021					Louisiana	1	19.04	2015
Utah	0	21.13	2021					Maine	1	21.16	2015
Wyoming	0	18.91	2021					Massachusetts	1	25.67	2015
								Michigan	1	20.35	2015
								Minnesota	1	10.65	2015
	average	21.0294						Mississippi	1	12.34	2015
								Missouri	1	17.89	2015
								Nebraska	1	6.95	2015
								North Carolina	1	15.79	2015
								North Dakota	1	8.6	2015
								Ohio	1	29.91	2015
								Oklahoma	1	19	2015
								South Carolina	1	15.65	2015
								South Dakota	1	8.36	2015
								Tennessee	1	22.16	2015
								Texas	1	9.4	2015
								Vermont	1	16.7	2015
								Virginia	1	12.36	2015
								Washington	1	14.74	2015
								West Virginia	1	41.49	2015
								Wisconsin	1	15.47	2015
								Alaska	1	16.83	2016
								Arkansas	1	13.99	2016
								California	1	11.22	2016
								Colorado	1	16.58	2016
								Connecticut	1	27.39	2016
								Delaware	1	30.78	2016
								District of Columbia	1	38.8	2016
								Florida	1	23.75	2016
								Georgia	1	13.33	2016
								Hawaii	1	12.75	2016
								Indiana	1	23.96	2016
								Iowa	1	10.62	2016
								Kansas	1	11.09	2016
								Kentucky	1	33.55	2016
								Louisiana	1	21.81	2016
								Maine	1	28.71	2016
								Massachusetts	1	32.99	2016
								Michigan	1	24.38	2016
								Minnesota	1	12.47	2016
								Mississippi	1	12.13	2016
								Missouri	1	23.64	2016
								Nebraska	1	6.44	2016
								North Carolina	1	19.69	2016
								North Dakota	1	10.61	2016
								Ohio	1	39.12	2016
								Oklahoma	1	21.53	2016
								South Carolina	1	18.09	2016
								South Dakota	1	8.42	2016
								Tennessee	1	24.53	2016
								Texas	1	10.13	2016
								Vermont	1	22.17	2016
								Virginia	1	16.75	2016
								Washington	1	14.51	2016
								West Virginia	1	52.02	2016
								Wisconsin	1	19.29	2016
								Alaska	1	20.16	2017
								Arkansas	1	15.49	2017
								California	1	11.65	2017
								Colorado	1	17.57	2017
								Connecticut	1	30.95	2017
								Delaware	1	37.02	2017
								District of Columbia	1	44.02	2017
								Florida	1	25.07	2017
								Georgia	1	14.7	2017
								Hawaii	1	13.8	2017
								Indiana	1	29.4	2017
								Iowa	1	11.5	2017
								Kansas	1	11.76	2017
								Kentucky	1	37.22	2017
								Louisiana	1	24.5	2017
								Maine	1	34.39	2017
								Massachusetts	1	31.76	2017
								Michigan	1	27.78	2017
								Minnesota	1	13.34	2017
								Mississippi	1	12.18	2017
								Missouri	1	23.37	2017
								Nebraska	1	8.12	2017
								North Carolina	1	24.12	2017
								North Dakota	1	9.24	2017
								Ohio	1	46.35	2017
								Oklahoma	1	20.08	2017
								South Carolina	1	20.51	2017
								South Dakota	1	8.46	2017
								Tennessee	1	26.58	2017
								Texas	1	10.52	2017
								Vermont	1	23.16	2017
								Virginia	1	17.85	2017
								Washington	1	15.17	2017
								West Virginia	1	57.77	2017
								Wisconsin	1	21.17	2017
								Alaska	1	14.61	2018
								Arkansas	1	15.74	2018
								California	1	12.83	2018
								Colorado	1	16.79	2018
								Connecticut	1	30.66	2018
								Delaware	1	43.84	2018
								District of Columbia	1	35.4	2018
								Florida	1	22.78	2018
								Georgia	1	13.24	2018
								Hawaii	1	14.33	2018
								Indiana	1	25.63	2018
								Iowa	1	9.58	2018
								Kansas	1	12.41	2018
								Kentucky	1	30.85	2018
								Louisiana	1	25.43	2018
								Maine	1	27.94	2018
								Massachusetts	1	32.77	2018
								Michigan	1	26.64	2018
								Minnesota	1	11.47	2018
								Mississippi	1	10.85	2018
								Missouri	1	27.48	2018
								Nebraska	1	7.39	2018
								North Carolina	1	22.38	2018
								North Dakota	1	10.17	2018
								Ohio	1	35.93	2018
								Oklahoma	1	18.38	2018
								South Carolina	1	22.64	2018
								South Dakota	1	6.88	2018
								Tennessee	1	27.48	2018
								Texas	1	10.42	2018
								Vermont	1	26.65	2018
								Virginia	1	17.12	2018
								Washington	1	14.77	2018
								West Virginia	1	51.47	2018
								Wisconsin	1	19.22	2018
								Alaska	1	17.79	2019
								Arkansas	1	13.55	2019
								California	1	14.98	2019
								Colorado	1	18	2019
								Connecticut	1	34.66	2019
								Delaware	1	48.02	2019
								District of Columbia	1	43.25	2019
								Florida	1	25.52	2019
								Georgia	1	13.08	2019
								Hawaii	1	15.88	2019
								Indiana	1	26.64	2019
								Iowa	1	11.5	2019
								Kansas	1	14.26	2019
								Kentucky	1	32.51	2019
								Louisiana	1	28.33	2019
								Maine	1	29.92	2019
								Massachusetts	1	32.09	2019
								Michigan	1	24.44	2019
								Minnesota	1	14.24	2019
								Mississippi	1	13.63	2019
								Missouri	1	26.87	2019
								Nebraska	1	8.7	2019
								North Carolina	1	22.27	2019
								North Dakota	1	11.36	2019
								Ohio	1	38.28	2019
								Oklahoma	1	16.66	2019
								South Carolina	1	22.68	2019
								South Dakota	1	10.47	2019
								Tennessee	1	31.18	2019
								Texas	1	10.78	2019
								Vermont	1	23.76	2019
								Virginia	1	18.29	2019
								Washington	1	15.84	2019
								West Virginia	1	52.84	2019
								Wisconsin	1	21.14	2019
								Alaska	1	21.99	2020
								Arkansas	1	19.11	2020
								California	1	21.83	2020
								Colorado	1	24.89	2020
								Connecticut	1	39.12	2020
								Delaware	1	47.26	2020
								District of Columbia	1	58.05	2020
								Florida	1	35.02	2020
								Georgia	1	18.02	2020
								Hawaii	1	18.3	2020
								Indiana	1	36.68	2020
								Iowa	1	14.33	2020
								Kansas	1	17.43	2020
								Kentucky	1	49.18	2020
								Louisiana	1	42.66	2020
								Maine	1	39.7	2020
								Massachusetts	1	33.86	2020
								Michigan	1	28.62	2020
								Minnesota	1	19.04	2020
								Mississippi	1	21.11	2020
								Missouri	1	32.1	2020
								Nebraska	1	11.3	2020
								North Carolina	1	30.9	2020
								North Dakota	1	15.55	2020
								Ohio	1	47.15	2020
								Oklahoma	1	19.42	2020
								South Carolina	1	34.92	2020
								South Dakota	1	10.29	2020
								Tennessee	1	45.64	2020
								Texas	1	14.13	2020
								Vermont	1	32.88	2020
								Virginia	1	26.56	2020
								Washington	1	22.05	2020
								West Virginia	1	81.4	2020
								Wisconsin	1	27.68	2020
								Alaska	1	35.64	2021
								Arkansas	1	22.29	2021
								California	1	26.61	2021
								Colorado	1	31.41	2021
								Connecticut	1	42.31	2021
								Delaware	1	53.99	2021
								District of Columbia	1	63.63	2021
								Florida	1	37.49	2021
								Georgia	1	23.51	2021
								Hawaii	1	17.27	2021
								Indiana	1	43.03	2021
								Iowa	1	15.35	2021
								Kansas	1	24.3	2021
								Kentucky	1	55.62	2021
								Louisiana	1	55.89	2021
								Maine	1	47.07	2021
								Massachusetts	1	36.78	2021
								Michigan	1	31.45	2021
								Minnesota	1	24.55	2021
								Mississippi	1	28.38	2021
								Missouri	1	36.52	2021
								Nebraska	1	11.36	2021
								North Carolina	1	39.16	2021
								North Dakota	1	17.16	2021
								Ohio	1	48.1	2021
								Oklahoma	1	24.45	2021
								South Carolina	1	42.75	2021
								South Dakota	1	12.63	2021
								Tennessee	1	56.6	2021
								Texas	1	16.78	2021
								Vermont	1	42.33	2021
								Virginia	1	30.46	2021
								Washington	1	28.13	2021
								West Virginia	1	90.92	2021
								Wisconsin	1	31.57	2021
									average	19.9932

## Sheet: Slope calculations
Slope Pre-COVID (2010-2019)	Slope Post-COVID (2020-2021)	Slope Ten Years (2012-2021)	State	0 = no law, 1 = law	Age Adjusted Rate	Year
			Alabama	0	11.77	2010
0.700121	7.71	1.45261	Alabama	0	11.76	2011
			Alabama	0	12.07	2012
			Alabama	0	12.72	2013
			Alabama	0	15.15	2014
			Alabama	0	15.66	2015
			Alabama	0	16.21	2016
			Alabama	0	17.98	2017
			Alabama	0	16.61	2018
			Alabama	0	16.33	2019
			Alabama	0	22.34	2020
			Alabama	0	30.05	2021
			Alaska	1	11.6	2010
0.476303	13.65	1.34424	Alaska	1	14.24	2011
			Alaska	1	17.43	2012
			Alaska	1	14.35	2013
			Alaska	1	16.76	2014
			Alaska	1	15.96	2015
			Alaska	1	16.83	2016
			Alaska	1	20.16	2017
			Alaska	1	14.61	2018
			Alaska	1	17.79	2019
			Alaska	1	21.99	2020
			Alaska	1	35.64	2021
			Arizona	0	17.5	2010
0.974485	2.99	2.23145	Arizona	0	16.85	2011
			Arizona	0	17.68	2012
			Arizona	0	18.74	2013
			Arizona	0	18.17	2014
			Arizona	0	19.02	2015
			Arizona	0	20.27	2016
			Arizona	0	22.23	2017
			Arizona	0	23.81	2018
			Arizona	0	26.82	2019
			Arizona	0	35.75	2020
			Arizona	0	38.74	2021
			Arkansas	1	12.51	2010
0.321636	3.18	0.916121	Arkansas	1	12.64	2011
			Arkansas	1	13.1	2012
			Arkansas	1	11.07	2013
			Arkansas	1	12.55	2014
			Arkansas	1	13.85	2015
			Arkansas	1	13.99	2016
			Arkansas	1	15.49	2017
			Arkansas	1	15.74	2018
			Arkansas	1	13.55	2019
			Arkansas	1	19.11	2020
			Arkansas	1	22.29	2021
			California	1	10.56	2010
0.374182	4.78	1.49133	California	1	10.73	2011
			California	1	10.29	2012
			California	1	11.14	2013
			California	1	11.1	2014
			California	1	11.32	2015
			California	1	11.22	2016
			California	1	11.65	2017
			California	1	12.83	2018
			California	1	14.98	2019
			California	1	21.83	2020
			California	1	26.61	2021
			Colorado	1	12.67	2010
0.41	6.52	1.37455	Colorado	1	16.12	2011
			Colorado	1	15.01	2012
			Colorado	1	15.54	2013
			Colorado	1	16.3	2014
			Colorado	1	15.37	2015
			Colorado	1	16.58	2016
			Colorado	1	17.57	2017
			Colorado	1	16.79	2018
			Colorado	1	18	2019
			Colorado	1	24.89	2020
			Colorado	1	31.41	2021
			Connecticut	1	10.06	2010
2.97255	3.19	3.32533	Connecticut	1	11.24	2011
			Connecticut	1	12.05	2012
			Connecticut	1	15.99	2013
			Connecticut	1	17.64	2014
			Connecticut	1	22.07	2015
			Connecticut	1	27.39	2016
			Connecticut	1	30.95	2017
			Connecticut	1	30.66	2018
			Connecticut	1	34.66	2019
			Connecticut	1	39.12	2020
			Connecticut	1	42.31	2021
			Delaware	1	16.64	2010
3.70982	6.73	4.5817	Delaware	1	17.63	2011
			Delaware	1	15.21	2012
			Delaware	1	18.73	2013
			Delaware	1	20.94	2014
			Delaware	1	21.97	2015
			Delaware	1	30.78	2016
			Delaware	1	37.02	2017
			Delaware	1	43.84	2018
			Delaware	1	48.02	2019
			Delaware	1	47.26	2020
			Delaware	1	53.99	2021
			District of Columbia	1	12.95	2010
3.99461	5.58	5.83	District of Columbia	1	13.49	2011
			District of Columbia	1	12.58	2012
			District of Columbia	1	14.96	2013
			District of Columbia	1	14.23	2014
			District of Columbia	1	18.55	2015
			District of Columbia	1	38.8	2016
			District of Columbia	1	44.02	2017
			District of Columbia	1	35.4	2018
			District of Columbia	1	43.25	2019
			District of Columbia	1	58.05	2020
			District of Columbia	1	63.63	2021
			Florida	1	16.37	2010
1.39206	2.47	2.77418	Florida	1	15.39	2011
			Florida	1	13.27	2012
			Florida	1	12.56	2013
			Florida	1	13.2	2014
			Florida	1	16.24	2015
			Florida	1	23.75	2016
			Florida	1	25.07	2017
			Florida	1	22.78	2018
			Florida	1	25.52	2019
			Florida	1	35.02	2020
			Florida	1	37.49	2021
			Georgia	1	10.71	2010
0.413636	5.49	1.06442	Georgia	1	10.66	2011
			Georgia	1	10.59	2012
			Georgia	1	10.82	2013
			Georgia	1	11.9	2014
			Georgia	1	12.68	2015
			Georgia	1	13.33	2016
			Georgia	1	14.7	2017
			Georgia	1	13.24	2018
			Georgia	1	13.08	2019
			Georgia	1	18.02	2020
			Georgia	1	23.51	2021
			Hawaii	1	10.88	2010
0.474909	-1.03	0.866242	Hawaii	1	12.4	2011
			Hawaii	1	10.97	2012
			Hawaii	1	11.01	2013
			Hawaii	1	10.85	2014
			Hawaii	1	11.33	2015
			Hawaii	1	12.75	2016
			Hawaii	1	13.8	2017
			Hawaii	1	14.33	2018
			Hawaii	1	15.88	2019
			Hawaii	1	18.3	2020
			Hawaii	1	17.27	2021
			Idaho	0	11.81	2010
0.365091	3.04	0.536909	Idaho	0	12.86	2011
			Idaho	0	11.92	2012
			Idaho	0	13.35	2013
			Idaho	0	13.71	2014
			Idaho	0	14.19	2015
			Idaho	0	15.22	2016
			Idaho	0	14.36	2017
			Idaho	0	14.61	2018
			Idaho	0	15.11	2019
			Idaho	0	15.91	2020
			Idaho	0	18.95	2021
			Illinois	0	9.99	2010
1.49285	0.96	1.99158	Illinois	0	10.94	2011
			Illinois	0	12.53	2012
			Illinois	0	12.1	2013
			Illinois	0	13.13	2014
			Illinois	0	14.09	2015
			Illinois	0	18.87	2016
			Illinois	0	21.63	2017
			Illinois	0	21.29	2018
			Illinois	0	21.89	2019
			Illinois	0	28.08	2020
			Illinois	0	29.04	2021
			Indiana	1	14.38	2010
1.65455	6.35	2.7283	Indiana	1	15.32	2011
			Indiana	1	15.98	2012
			Indiana	1	16.6	2013
			Indiana	1	18.18	2014
			Indiana	1	19.49	2015
			Indiana	1	23.96	2016
			Indiana	1	29.4	2017
			Indiana	1	25.63	2018
			Indiana	1	26.64	2019
			Indiana	1	36.68	2020
			Indiana	1	43.03	2021
			Iowa	1	8.57	2010
0.327394	1.02	0.653152	Iowa	1	8.44	2011
			Iowa	1	8.66	2012
			Iowa	1	9.29	2013
			Iowa	1	8.8	2014
			Iowa	1	10.28	2015
			Iowa	1	10.62	2016
			Iowa	1	11.5	2017
			Iowa	1	9.58	2018
			Iowa	1	11.5	2019
			Iowa	1	14.33	2020
			Iowa	1	15.35	2021
			Kansas	1	9.56	2010
0.346848	6.87	1.02242	Kansas	1	10.12	2011
			Kansas	1	11.48	2012
			Kansas	1	11.96	2013
			Kansas	1	11.73	2014
			Kansas	1	11.84	2015
			Kansas	1	11.09	2016
			Kansas	1	11.76	2017
			Kansas	1	12.41	2018
			Kansas	1	14.26	2019
			Kansas	1	17.43	2020
			Kansas	1	24.3	2021
			Kentucky	1	23.57	2010
1.31806	6.44	3.02867	Kentucky	1	25	2011
			Kentucky	1	24.96	2012
			Kentucky	1	23.68	2013
			Kentucky	1	24.75	2014
			Kentucky	1	29.91	2015
			Kentucky	1	33.55	2016
			Kentucky	1	37.22	2017
			Kentucky	1	30.85	2018
			Kentucky	1	32.51	2019
			Kentucky	1	49.18	2020
			Kentucky	1	55.62	2021
			Louisiana	1	13.17	2010
1.78933	13.23	3.912	Louisiana	1	13.48	2011
			Louisiana	1	12.33	2012
			Louisiana	1	17.77	2013
			Louisiana	1	16.86	2014
			Louisiana	1	19.04	2015
			Louisiana	1	21.81	2016
			Louisiana	1	24.5	2017
			Louisiana	1	25.43	2018
			Louisiana	1	28.33	2019
			Louisiana	1	42.66	2020
			Louisiana	1	55.89	2021
			Maine	1	10.42	2010
2.75121	7.37	3.61842	Maine	1	11.78	2011
			Maine	1	11.47	2012
			Maine	1	13.24	2013
			Maine	1	16.84	2014
			Maine	1	21.16	2015
			Maine	1	28.71	2016
			Maine	1	34.39	2017
			Maine	1	27.94	2018
			Maine	1	29.92	2019
			Maine	1	39.7	2020
			Maine	1	47.07	2021
			Maryland	0	10.96	2010
3.60982	-1.75	3.80539	Maryland	0	11.74	2011
			Maryland	0	13.69	2012
			Maryland	0	14.59	2013
			Maryland	0	17.39	2014
			Maryland	0	20.87	2015
			Maryland	0	33.22	2016
			Maryland	0	36.28	2017
			Maryland	0	37.24	2018
			Maryland	0	38.16	2019
			Maryland	0	44.56	2020
			Maryland	0	42.81	2021
			Massachusetts	1	11.01	2010
2.92576	2.92	2.58661	Massachusetts	1	12.73	2011
			Massachusetts	1	12.73	2012
			Massachusetts	1	16	2013
			Massachusetts	1	19.04	2014
			Massachusetts	1	25.67	2015
			Massachusetts	1	32.99	2016
			Massachusetts	1	31.76	2017
			Massachusetts	1	32.77	2018
			Massachusetts	1	32.09	2019
			Massachusetts	1	33.86	2020
			Massachusetts	1	36.78	2021
			Michigan	1	13.95	2010
1.69824	2.83	1.84782	Michigan	1	14.26	2011
			Michigan	1	13.52	2012
			Michigan	1	15.87	2013
			Michigan	1	18.04	2014
			Michigan	1	20.35	2015
			Michigan	1	24.38	2016
			Michigan	1	27.78	2017
			Michigan	1	26.64	2018
			Michigan	1	24.44	2019
			Michigan	1	28.62	2020
			Michigan	1	31.45	2021
			Minnesota	1	7.35	2010
0.658545	5.51	1.41436	Minnesota	1	9.35	2011
			Minnesota	1	8.91	2012
			Minnesota	1	9.6	2013
			Minnesota	1	9.6	2014
			Minnesota	1	10.65	2015
			Minnesota	1	12.47	2016
			Minnesota	1	13.34	2017
			Minnesota	1	11.47	2018
			Minnesota	1	14.24	2019
			Minnesota	1	19.04	2020
			Minnesota	1	24.55	2021
			Mississippi	1	11.39	2010
0.202424	7.27	1.43588	Mississippi	1	10.7	2011
			Mississippi	1	10.66	2012
			Mississippi	1	10.83	2013
			Mississippi	1	11.65	2014
			Mississippi	1	12.34	2015
			Mississippi	1	12.13	2016
			Mississippi	1	12.18	2017
			Mississippi	1	10.85	2018
			Mississippi	1	13.63	2019
			Mississippi	1	21.11	2020
			Mississippi	1	28.38	2021
			Missouri	1	17.04	2010
1.33388	4.42	2.16497	Missouri	1	16.41	2011
			Missouri	1	16.17	2012
			Missouri	1	17.49	2013
			Missouri	1	18.21	2014
			Missouri	1	17.89	2015
			Missouri	1	23.64	2016
			Missouri	1	23.37	2017
			Missouri	1	27.48	2018
			Missouri	1	26.87	2019
			Missouri	1	32.1	2020
			Missouri	1	36.52	2021
			Montana	0	12.88	2010
-0.076303	3.92	0.482788	Montana	0	14.39	2011
			Montana	0	11.91	2012
			Montana	0	14.46	2013
			Montana	0	12.38	2014
			Montana	0	13.83	2015
			Montana	0	11.67	2016
			Montana	0	11.67	2017
			Montana	0	12.17	2018
			Montana	0	14.11	2019
			Montana	0	15.57	2020
			Montana	0	19.49	2021
			Nebraska	1	6.67	2010
0.126121	0.06	0.45703	Nebraska	1	7.13	2011
			Nebraska	1	7.91	2012
			Nebraska	1	6.47	2013
			Nebraska	1	7.19	2014
			Nebraska	1	6.95	2015
			Nebraska	1	6.44	2016
			Nebraska	1	8.12	2017
			Nebraska	1	7.39	2018
			Nebraska	1	8.7	2019
			Nebraska	1	11.3	2020
			Nebraska	1	11.36	2021
			Nevada	0	20.73	2010
-0.0641212	3.19	0.718424	Nevada	0	22.84	2011
			Nevada	0	20.96	2012
			Nevada	0	21.12	2013
			Nevada	0	18.41	2014
			Nevada	0	20.37	2015
			Nevada	0	21.67	2016
			Nevada	0	21.58	2017
			Nevada	0	21.18	2018
			Nevada	0	20.1	2019
			Nevada	0	25.97	2020
			Nevada	0	29.16	2021
			New Hampshire	0	11.81	2010
3.168	2.05	1.8683	New Hampshire	0	15.35	2011
			New Hampshire	0	13.39	2012
			New Hampshire	0	15.09	2013
			New Hampshire	0	26.21	2014
			New Hampshire	0	34.32	2015
			New Hampshire	0	38.99	2016
			New Hampshire	0	36.96	2017
			New Hampshire	0	35.79	2018
			New Hampshire	0	32.03	2019
			New Hampshire	0	30.28	2020
			New Hampshire	0	32.33	2021
			New Jersey	0	9.77	2010
2.78745	0.33	2.648	New Jersey	0	11.31	2011
			New Jersey	0	13.74	2012
			New Jersey	0	14.49	2013
			New Jersey	0	14.02	2014
			New Jersey	0	16.34	2015
			New Jersey	0	23.21	2016
			New Jersey	0	30	2017
			New Jersey	0	33.11	2018
			New Jersey	0	31.72	2019
			New Jersey	0	32.09	2020
			New Jersey	0	32.42	2021
			New Mexico	0	23.82	2010
0.40097	12.57	2.27564	New Mexico	0	26.31	2011
			New Mexico	0	24.66	2012
			New Mexico	0	22.63	2013
			New Mexico	0	27.29	2014
			New Mexico	0	25.31	2015
			New Mexico	0	25.19	2016
			New Mexico	0	24.84	2017
			New Mexico	0	26.68	2018
			New Mexico	0	30.15	2019
			New Mexico	0	39.04	2020
			New Mexico	0	51.61	2021
			New York	0	7.8	2010
1.34952	3.34	1.90436	New York	0	9.67	2011
			New York	0	10.42	2012
			New York	0	11.31	2013
			New York	0	11.3	2014
			New York	0	13.58	2015
			New York	0	18.04	2016
			New York	0	19.45	2017
			New York	0	18.41	2018
			New York	0	18.23	2019
			New York	0	25.41	2020
			New York	0	28.75	2021
			North Carolina	1	11.4	2010
1.4517	8.26	2.57685	North Carolina	1	13.05	2011
			North Carolina	1	13.32	2012
			North Carolina	1	12.89	2013
			North Carolina	1	13.8	2014
			North Carolina	1	15.79	2015
			North Carolina	1	19.69	2016
			North Carolina	1	24.12	2017
			North Carolina	1	22.38	2018
			North Carolina	1	22.27	2019
			North Carolina	1	30.9	2020
			North Carolina	1	39.16	2021
			North Dakota	1	3.41	2010
1.07445	1.61	1.48067	North Dakota	1	Unreliable	2011
			North Dakota	1	3.12	2012
			North Dakota	1	2.82	2013
			North Dakota	1	6.26	2014
			North Dakota	1	8.6	2015
			North Dakota	1	10.61	2016
			North Dakota	1	9.24	2017
			North Dakota	1	10.17	2018
			North Dakota	1	11.36	2019
			North Dakota	1	15.55	2020
			North Dakota	1	17.16	2021
			Ohio	1	16.09	2010
3.17994	0.95	3.27764	Ohio	1	17.72	2011
			Ohio	1	18.9	2012
			Ohio	1	20.79	2013
			Ohio	1	24.64	2014
			Ohio	1	29.91	2015
			Ohio	1	39.12	2016
			Ohio	1	46.35	2017
			Ohio	1	35.93	2018
			Ohio	1	38.28	2019
			Ohio	1	47.15	2020
			Ohio	1	48.1	2021
			Oklahoma	1	19.44	2010
-0.182	5.03	0.0269091	Oklahoma	1	18.92	2011
			Oklahoma	1	20.59	2012
			Oklahoma	1	20.64	2013
			Oklahoma	1	20.35	2014
			Oklahoma	1	19	2015
			Oklahoma	1	21.53	2016
			Oklahoma	1	20.08	2017
			Oklahoma	1	18.38	2018
			Oklahoma	1	16.66	2019
			Oklahoma	1	19.42	2020
			Oklahoma	1	24.45	2021
			Oregon	0	12.91	2010
0.0196364	8.12	1.13891	Oregon	0	13.55	2011
			Oregon	0	12.47	2012
			Oregon	0	11.32	2013
			Oregon	0	12.85	2014
			Oregon	0	12.05	2015
			Oregon	0	11.94	2016
			Oregon	0	12.37	2017
			Oregon	0	12.57	2018
			Oregon	0	13.97	2019
			Oregon	0	18.67	2020
			Oregon	0	26.79	2021
			Pennsylvania	0	15.33	2010
2.99376	0.81	2.93691	Pennsylvania	0	18.32	2011
			Pennsylvania	0	18.95	2012
			Pennsylvania	0	19.39	2013
			Pennsylvania	0	21.9	2014
			Pennsylvania	0	26.33	2015
			Pennsylvania	0	37.85	2016
			Pennsylvania	0	44.29	2017
			Pennsylvania	0	36.13	2018
			Pennsylvania	0	35.64	2019
			Pennsylvania	0	42.44	2020
			Pennsylvania	0	43.25	2021
			Rhode Island	0	15.51	2010
1.86352	3.56	2.17455	Rhode Island	0	17.67	2011
			Rhode Island	0	18.24	2012
			Rhode Island	0	22.37	2013
			Rhode Island	0	23.35	2014
			Rhode Island	0	28.18	2015
			Rhode Island	0	30.83	2016
			Rhode Island	0	31.02	2017
			Rhode Island	0	30.1	2018
			Rhode Island	0	29.55	2019
			Rhode Island	0	38.16	2020
			Rhode Island	0	41.72	2021
			South Carolina	1	14.63	2010
1.17927	7.83	2.97485	South Carolina	1	13.31	2011
			South Carolina	1	12.46	2012
			South Carolina	1	12.97	2013
			South Carolina	1	14.44	2014
			South Carolina	1	15.65	2015
			South Carolina	1	18.09	2016
			South Carolina	1	20.51	2017
			South Carolina	1	22.64	2018
			South Carolina	1	22.68	2019
			South Carolina	1	34.92	2020
			South Carolina	1	42.75	2021
			South Dakota	1	6.26	2010
0.340545	2.34	0.584848	South Dakota	1	7.09	2011
			South Dakota	1	5.5	2012
			South Dakota	1	6.95	2013
			South Dakota	1	7.8	2014
			South Dakota	1	8.36	2015
			South Dakota	1	8.42	2016
			South Dakota	1	8.46	2017
			South Dakota	1	6.88	2018
			South Dakota	1	10.47	2019
			South Dakota	1	10.29	2020
			South Dakota	1	12.63	2021
			Tennessee	1	16.91	2010
1.62097	10.96	3.75788	Tennessee	1	17.16	2011
			Tennessee	1	17.61	2012
			Tennessee	1	18.1	2013
			Tennessee	1	19.51	2014
			Tennessee	1	22.16	2015
			Tennessee	1	24.53	2016
			Tennessee	1	26.58	2017
			Tennessee	1	27.48	2018
			Tennessee	1	31.18	2019
			Tennessee	1	45.64	2020
			Tennessee	1	56.6	2021
			Texas	1	9.59	2010
0.125273	2.65	0.663394	Texas	1	10.13	2011
			Texas	1	9.4	2012
			Texas	1	9.26	2013
			Texas	1	9.68	2014
			Texas	1	9.4	2015
			Texas	1	10.13	2016
			Texas	1	10.52	2017
			Texas	1	10.42	2018
			Texas	1	10.78	2019
			Texas	1	14.13	2020
			Texas	1	16.78	2021
			Utah	0	16.9	2010
0.169636	0.61	-0.320303	Utah	0	19.47	2011
			Utah	0	23.13	2012
			Utah	0	22.06	2013
			Utah	0	22.43	2014
			Utah	0	23.38	2015
			Utah	0	22.35	2016
			Utah	0	22.28	2017
			Utah	0	21.18	2018
			Utah	0	18.95	2019
			Utah	0	20.52	2020
			Utah	0	21.13	2021
			Vermont	1	9.7	2010
1.86685	9.45	2.95255	Vermont	1	12.89	2011
			Vermont	1	10.95	2012
			Vermont	1	15.05	2013
			Vermont	1	13.94	2014
			Vermont	1	16.7	2015
			Vermont	1	22.17	2016
			Vermont	1	23.16	2017
			Vermont	1	26.65	2018
			Vermont	1	23.76	2019
			Vermont	1	32.88	2020
			Vermont	1	42.33	2021
			Virginia	1	6.81	2010
1.33218	3.9	2.15988	Virginia	1	9.74	2011
			Virginia	1	8.92	2012
			Virginia	1	10.24	2013
			Virginia	1	11.71	2014
			Virginia	1	12.36	2015
			Virginia	1	16.75	2016
			Virginia	1	17.85	2017
			Virginia	1	17.12	2018
			Virginia	1	18.29	2019
			Virginia	1	26.56	2020
			Virginia	1	30.46	2021
			Washington	1	13.1	2010
0.251394	6.08	1.23588	Washington	1	14.1	2011
			Washington	1	13.69	2012
			Washington	1	13.42	2013
			Washington	1	13.28	2014
			Washington	1	14.74	2015
			Washington	1	14.51	2016
			Washington	1	15.17	2017
			Washington	1	14.77	2018
			Washington	1	15.84	2019
			Washington	1	22.05	2020
			Washington	1	28.13	2021
			West Virginia	1	28.89	2010
3.12788	9.52	6.04255	West Virginia	1	36.29	2011
			West Virginia	1	32	2012
			West Virginia	1	32.2	2013
			West Virginia	1	35.51	2014
			West Virginia	1	41.49	2015
			West Virginia	1	52.02	2016
			West Virginia	1	57.77	2017
			West Virginia	1	51.47	2018
			West Virginia	1	52.84	2019
			West Virginia	1	81.4	2020
			West Virginia	1	90.92	2021
			Wisconsin	1	10.94	2010
1.21012	3.89	1.85539	Wisconsin	1	12.08	2011
			Wisconsin	1	12.23	2012
			Wisconsin	1	15.03	2013
			Wisconsin	1	15.06	2014
			Wisconsin	1	15.47	2015
			Wisconsin	1	19.29	2016
			Wisconsin	1	21.17	2017
			Wisconsin	1	19.22	2018
			Wisconsin	1	21.14	2019
			Wisconsin	1	27.68	2020
			Wisconsin	1	31.57	2021
			Wyoming	0	14.96	2010
-0.370424	1.53	-0.166061	Wyoming	0	15.21	2011
			Wyoming	0	16.75	2012
			Wyoming	0	17.24	2013
			Wyoming	0	19.38	2014
			Wyoming	0	16.45	2015
			Wyoming	0	17.59	2016
			Wyoming	0	12.2	2017
			Wyoming	0	11.09	2018
			Wyoming	0	14.11	2019
			Wyoming	0	17.38	2020
			Wyoming	0	18.91	2021

## Sheet: Slopes only
State	CC SUD law status	Slope 2010-2019	Slope 2020-2021	Slope Ten Years 2012-2021	Age-Adjusted Death Rates (2021)	Year
Alabama	No law	0.700121	7.71	1.45261	11.76	2010
Alaska	CC SUD Law	0.476303	13.65	1.34424	14.24	2010
Arizona	No law*	0.974485	2.99	2.23145	16.85	2010
Arkansas	CC SUD Law	0.321636	3.18	0.916121	12.64	2010
California	CC SUD Law	0.374182	4.78	1.49133	10.73	2010
Colorado	CC SUD Law	0.41	6.52	1.37455	16.12	2010
Connecticut	CC SUD Law	2.97255	3.19	3.32533	11.24	2010
Delaware	CC SUD Law	3.70982	6.73	4.5817	17.63	2010
District of Columbia	CC SUD Law	3.99461	5.58	5.83	13.49	2010
Florida	CC SUD Law	1.39206	2.47	2.77418	15.39	2010
Georgia	CC SUD Law	0.413636	5.49	1.06442	10.66	2010
Hawaii	CC SUD Law	0.474909	-1.03	0.866242	12.4	2010
Idaho	No law	0.365091	3.04	0.536909	12.86	2010
Illinois	No law	1.49285	0.96	1.99158	10.94	2010
Indiana	CC SUD Law	1.65455	6.35	2.7283	15.32	2010
Iowa	CC SUD Law	0.327394	1.02	0.653152	8.44	2010
Kansas	CC SUD Law	0.346848	6.87	1.02242	10.12	2010
Kentucky	CC SUD Law	1.31806	6.44	3.02867	25	2010
Louisiana	CC SUD Law	1.78933	13.23	3.912	13.48	2010
Maine	CC SUD Law	2.75121	7.37	3.61842	11.78	2010
Maryland	No law	3.60982	-1.75	3.80539	11.74	2010
Massachusetts	CC SUD Law	2.92576	2.92	2.58661	12.73	2010
Michigan	CC SUD Law	1.69824	2.83	1.84782	14.26	2010
Minnesota	CC SUD Law	0.658545	5.51	1.41436	9.35	2010
Mississippi	CC SUD Law	0.202424	7.27	1.43588	10.7	2010
Missouri	CC SUD Law	1.33388	4.42	2.16497	16.41	2010
Montana	No law	-0.076303	3.92	0.482788	14.39	2010
Nebraska	CC SUD Law	0.126121	0.06	0.45703	7.13	2010
Nevada	No law	-0.0641212	3.19	0.718424	22.84	2010
New Hampshire	No law	3.168	2.05	1.8683	15.35	2010
New Jersey	No law	2.78745	0.33	2.648	11.31	2010
New Mexico	No law	0.40097	12.57	2.27564	26.31	2010
New York	No law	1.34952	3.34	1.90436	9.67	2010
North Carolina	CC SUD Law	1.4517	8.26	2.57685	13.05	2010
North Dakota	CC SUD Law	1.07445	1.61	1.48067	Unreliable	2010
Ohio	CC SUD Law	3.17994	0.95	3.27764	17.72	2010
Oklahoma	CC SUD Law	-0.182	5.03	0.0269091	18.92	2010
Oregon	No law	0.0196364	8.12	1.13891	13.55	2010
Pennsylvania	No law*	2.99376	0.81	2.93691	18.32	2010
Rhode Island	No law	1.86352	3.56	2.17455	17.67	2010
South Carolina	CC SUD Law	1.17927	7.83	2.97485	13.31	2010
South Dakota	CC SUD Law	0.340545	2.34	0.584848	7.09	2010
Tennessee	CC SUD Law	1.62097	10.96	3.75788	17.16	2010
Texas	CC SUD Law	0.125273	2.65	0.663394	10.13	2010
Utah	No law	0.169636	0.61	-0.320303	19.47	2010
Vermont	CC SUD Law	1.86685	9.45	2.95255	12.89	2010
Virginia	CC SUD Law	1.33218	3.9	2.15988	9.74	2010
Washington	CC SUD Law	0.251394	6.08	1.23588	14.1	2010
West Virginia	CC SUD Law	3.12788	9.52	6.04255	36.29	2010
Wisconsin	CC SUD Law	1.21012	3.89	1.85539	12.08	2010
Wyoming	No law*	-0.370424	1.53	-0.166061	15.21	2010
